# Supplementary material for: Characterization of the bacterial communities of psyllids associated with Rutaceae in Bhutan by high throughput sequencing
Source: BMC Microbiol. 2020 Jul 20;20:215. doi: 10.1186/s12866-020-01895-4 (PMC7370496; doi:10.1186/s12866-020-01895-4)
Supplement: Supplementary file 3 — Additional file 3: Supplementary Table 1. Primer sequences and PCR conditions. [file 12866_2020_1895_MOESM3_ESM.xlsx]

## Sheet: Sheet1
Supplementary Table 1. Primer sequences and PCR conditions.
Target gene	Forward Primer	Sequence 5'-3'	Reverse Primer	Sequence 5'-3'	Product size (bp)	Reference
Bacterial 16S rRNA gene	63F	CAGGCCTAACACATGCAAGTC	1227R	CCATTGTAGCACGTGT	1164	Marchesi et al. 1998; O'Neill et al 1992
MiSeq Bacterial 16S rRNA gene	341F	CCTACGGGNGGCWGCAG	805R	GACTACHVGGGTATCTAATCC	464	Morrow et al. 2015
Liberibacter	LG774F	GTAAACGATGAGTGCTAGCTGTTGGG	LG1463R	CTGACCRTACCGTGGCCGG	684	Morris et al. 2017
Liberibacter	484F	CGAGCGTTGTTCGGAATA	1124R	TTATCACCGGCAGTCCCTA	640	Lia Leifting pers. comm
Universal 16S rRNA gene	fD2	AGAGTTTGATCATGGCTCAG				Weisburg et al. 1991
PCR protocol	16S rRNA gene
Total volume	20µL
GoTaq Reaction Buffer	1X
MgCl2	2.5mM
dNTP	200µM each
Primer 1	0.5µM
Primer 2	0.5µM
GoTaq DNA polymerase	0.5u
BSA
DNA Template	2µL
Thermal Cycling
Denaturation	94°C for 5min
Cycles	94°C for 30s, 55°C for 30s, 72°C for 1min (x35 cycles)
Final extension	72°C for 10min
