# Supplementary material for: Characterization of the bacterial communities of psyllids associated with Rutaceae in Bhutan by high throughput sequencing
Source: BMC Microbiol. 2020 Jul 20;20:215. doi: 10.1186/s12866-020-01895-4 (PMC7370496; doi:10.1186/s12866-020-01895-4)
Supplement: Supplementary file 4 — Additional file 4: Supplementary Table 2. Sample metadata and alpha diversity metrics. [file 12866_2020_1895_MOESM4_ESM.xlsx]

## Sheet: Sheet2
Supplementary Table 2. Sample metadata and alpha diversity metrics
									Sequence quality control						Alpha diversity metrics
SampleID	Sample	Species	Host plant	Collection Date	Location	Latitude longitude	altitude	Description	No. of paired reads (pre-QC)	No. of merged sequences post trimming and filtering	No. of sequences post chimera removal	% sequences retained	% sequences removed		Simpson	Shannon	Chao1	Observed_species	Goods_coverage
1	PH1	Diaphorina communis	Bergera koenigii	2014-05-08	Bhutan: Basochhu, Wangdue	27.36 N 89.91 E	1036m	Male	41888	32191	32013	99.4471	0.55295		0.240801	0.748884	52	31	0.997327
2	PH2	Diaphorina communis	Bergera koenigii	2014-05-08	Bhutan: Basochhu, Wangdue	27.36 N 89.91 E	1036m	Male	45368	34701	34482	99.3689	0.631106		0.144273	0.646514	55.3333	42	0.997149
3	PH3	Diaphorina communis	Bergera koenigii	2014-05-08	Bhutan: Basochhu, Wangdue	27.36 N 89.91 E	1036m	Male	44531	33978	33924	99.8411	0.158926		0.0833292	0.328217	32	18	0.998574
4	PH4	Diaphorina communis	Bergera koenigii	2014-05-08	Bhutan: Basochhu, Wangdue	27.36 N 89.91 E	1036m	Male	43910	33311	33237	99.7779	0.222149		0.0741962	0.323771	46.5	27	0.997684
5	PH5	Diaphorina communis	Bergera koenigii	2014-05-08	Bhutan: Basochhu, Wangdue	27.36 N 89.91 E	1036m	Male	37753	30473	30421	99.8294	0.170643		0.119146	0.529275	76.2727	49	0.995545
6	PH6	Diaphorina communis	Bergera koenigii	2014-05-08	Bhutan: Basochhu, Wangdue	27.36 N 89.91 E	1036m	Female	38844	29443	29228	99.2698	0.730225		0.256774	0.744004	36.4286	27	0.997862
7	PH7	Diaphorina communis	Bergera koenigii	2014-05-08	Bhutan: Basochhu, Wangdue	27.36 N 89.91 E	1036m	Female	40089	31249	30974	99.12	0.880028		0.351799	0.959211	23.375	23	0.999465
8	PH8	Diaphorina communis	Bergera koenigii	2014-05-08	Bhutan: Basochhu, Wangdue	27.36 N 89.91 E	1036m	Female	39338	30414	30139	99.0958	0.904189		0.28631	0.827467	48.6	35	0.996971
9	PH9	Diaphorina communis	Bergera koenigii	2014-05-08	Bhutan: Basochhu, Wangdue	27.36 N 89.91 E	1036m	Female	38429	29405	29254	99.4865	0.513518		0.300967	0.806519	30	21	0.998218
10	PH10	Diaphorina communis	Bergera koenigii	2014-05-08	Bhutan: Basochhu, Wangdue	27.36 N 89.91 E	1036m	Female	37596	29144	28948	99.3275	0.672523		0.286202	0.738342	14	11	0.999287
11	PH11	Cornopsylla rotundiconis	Zanthoxylum sp	2014-05-22	Bhutan: Dangreyboog, Tsirang	27.01 N 90.16 E	1264m	Male	33578	24949	24945	99.984	0.0160327		0.447565	0.953978	15	10	0.999109
12	PH12	Cornopsylla rotundiconis	Zanthoxylum sp	2014-05-22	Bhutan: Dangreyboog, Tsirang	27.01 N 90.16 E	1264m	Male	38329	28421	28409	99.9578	0.0422223		0.441555	0.950078	15.75	12	0.998931
13	PH13	Cornopsylla rotundiconis	Zanthoxylum sp	2014-05-22	Bhutan: Dangreyboog, Tsirang	27.01 N 90.16 E	1264m	Male	30503	22856	22853	99.9869	0.0131257		0.449101	0.968165	33	12	0.998753
14	PH14	Cornopsylla rotundiconis	Zanthoxylum sp	2014-05-22	Bhutan: Dangreyboog, Tsirang	27.01 N 90.16 E	1264m	Male	27082	19781	19776	99.9747	0.0252768		0.448396	0.963417	27.25	16	0.998218
15	PH15	Cornopsylla rotundiconis	Zanthoxylum sp	2014-05-22	Bhutan: Dangreyboog, Tsirang	27.01 N 90.16 E	1264m	Male	30783	23189	23186	99.9871	0.0129372		0.458092	0.99802	17	15	0.999109
17	PH17	Cornopsylla rotundiconis	Zanthoxylum sp	2014-05-22	Bhutan: Dangreyboog, Tsirang	27.01 N 90.16 E	1264m	Female	34186	24999	24988	99.956	0.0440018		0.497859	1.24567	34	19	0.998218
19	PH19	Cornopsylla rotundiconis	Zanthoxylum sp	2014-05-22	Bhutan: Dangreyboog, Tsirang	27.01 N 90.16 E	1264m	Female	42430	31443	31430	99.9587	0.0413447		0.464519	1.06813	16.3333	13	0.999109
20	PH20	Cornopsylla rotundiconis	Zanthoxylum sp	2014-05-22	Bhutan: Dangreyboog, Tsirang	27.01 N 90.16 E	1264m	Female	43439	32014	32007	99.9781	0.0218654		0.460531	1.02595	12.5	11	0.999465
21	PH21	Cacopsylla sp.	Zanthoxylum sp	2014-05-22	Bhutan: Dangreyboog, Tsirang	27.01 N 90.16 E	1264m	Male	41338	29773	29550	99.251	0.749001		0.571043	1.46814	49	28	0.997327
22	PH22	Cacopsylla sp.	Zanthoxylum sp	2014-05-22	Bhutan: Dangreyboog, Tsirang	27.01 N 90.16 E	1264m	Male	44656	33072	32740	98.9961	1.00387		0.60099	1.55649	62	32	0.997149
23	PH23	Cacopsylla sp.	Zanthoxylum sp	2014-05-22	Bhutan: Dangreyboog, Tsirang	27.01 N 90.16 E	1264m	Male	46021	34263	34006	99.2499	0.75008		0.582184	1.45295	25.1429	23	0.998931
24	PH24	Cacopsylla sp.	Zanthoxylum sp	2014-05-22	Bhutan: Dangreyboog, Tsirang	27.01 N 90.16 E	1264m	Male	39974	29750	29544	99.3076	0.692437		0.431614	1.16963	58.8571	37	0.996793
25	PH25	Cacopsylla sp.	Zanthoxylum sp	2014-05-22	Bhutan: Dangreyboog, Tsirang	27.01 N 90.16 E	1264m	Male	44299	32927	32862	99.8026	0.197406		0.327679	0.879331	53.25	27	0.997327
26	PH26	Cacopsylla sp.	Zanthoxylum sp	2014-05-22	Bhutan: Dangreyboog, Tsirang	27.01 N 90.16 E	1264m	Female	44277	30990	30634	98.8512	1.14876		0.560483	1.36836	32	18	0.998574
27	PH27	Cacopsylla sp.	Zanthoxylum sp	2014-05-22	Bhutan: Dangreyboog, Tsirang	27.01 N 90.16 E	1264m	Female	46973	34626	34567	99.8296	0.170392		0.245049	0.718992	37	26	0.997862
28	PH28	Cacopsylla sp.	Zanthoxylum sp	2014-05-22	Bhutan: Dangreyboog, Tsirang	27.01 N 90.16 E	1264m	Female	51700	37070	36820	99.3256	0.6744		0.549993	1.36969	36	18	0.998396
29	PH29	Cacopsylla sp.	Zanthoxylum sp	2014-05-22	Bhutan: Dangreyboog, Tsirang	27.01 N 90.16 E	1264m	Female	46835	34660	34615	99.8702	0.129833		0.222865	0.660376	17.2	16	0.999287
30	PH30	Cacopsylla sp.	Zanthoxylum sp	2014-05-22	Bhutan: Dangreyboog, Tsirang	27.01 N 90.16 E	1264m	Female	45976	33797	33596	99.4053	0.594727		0.501763	1.22025	45.5	18	0.99804
31	PH31	Cacopsylla heterogena	Citrus reticulata	2015-04-19	Bhutan: Riserboo 'A', Tsirang	26.95 N 90.13 E	1436m	Male	56451	44908	44381	98.8265	1.17351		0.519406	1.5749	312	48	0.99412
32	PH32	Cacopsylla heterogena	Citrus reticulata	2015-04-19	Bhutan: Riserboo 'A', Tsirang	26.95 N 90.13 E	1436m	Male	39942	29901	29540	98.7927	1.20732		0.555639	1.67556	424.5	54	0.993051
33	PH33	Cacopsylla heterogena	Citrus reticulata	2015-04-19	Bhutan: Riserboo 'A', Tsirang	26.95 N 90.13 E	1436m	Male	48837	40118	39823	99.2647	0.735331		0.359564	1.17583	217.5	42	0.995189
34	PH34	Cacopsylla heterogena	Citrus reticulata	2015-04-19	Bhutan: Riserboo 'A', Tsirang	26.95 N 90.13 E	1436m	Male	49027	38420	38232	99.5107	0.489328		0.655863	1.8773	249.333	51	0.993763
35	PH35	Cacopsylla heterogena	Citrus reticulata	2015-04-19	Bhutan: Riserboo 'A', Tsirang	26.95 N 90.13 E	1436m	Male	54914	43934	43474	98.953	1.04703		0.587155	1.75708	196.667	60	0.992694
36	PH36	Cacopsylla heterogena	Citrus reticulata	2015-04-19	Bhutan: Riserboo 'A', Tsirang	26.95 N 90.13 E	1436m	Female	50363	39257	38899	99.0881	0.911939		0.631756	1.85196	192.25	52	0.993942
37	PH37	Cacopsylla heterogena	Citrus reticulata	2015-04-19	Bhutan: Riserboo 'A', Tsirang	26.95 N 90.13 E	1436m	Female	48462	38437	38204	99.3938	0.606187		0.642424	1.85457	95	45	0.995545
38	PH38	Cacopsylla heterogena	Citrus reticulata	2015-04-19	Bhutan: Riserboo 'A', Tsirang	26.95 N 90.13 E	1436m	Female	48846	37611	37300	99.1731	0.826886		0.671286	1.95583	149.2	50	0.994298
39	PH39	Cacopsylla heterogena	Citrus reticulata	2015-04-19	Bhutan: Riserboo 'A', Tsirang	26.95 N 90.13 E	1436m	Female	38898	30533	30343	99.3777	0.622278		0.610931	1.75123	96.2	41	0.995723
40	PH40	Cacopsylla heterogena	Citrus reticulata	2015-04-19	Bhutan: Riserboo 'A', Tsirang	26.95 N 90.13 E	1436m	Female	42811	32549	32379	99.4777	0.522289		0.668324	1.96927	142.5	48	0.995011
41	32M2	Diaphorina citri	Citrus reticulata Blanco	2013-05-28	Bhutan: Pemathang, Gosarling Gewog, Tsirang	27.03 N 90.11 E	1053m	Male	7531	6242	6233	99.8558	0.144185		0.132052	0.490105	14.5	13	0.999465
42	72M1	Diaphorina citri	Citrus reticulata Blanco	06-Jul-2013	Bhutan: Pemathang, Gosarling Gewog, Tsirang	27.03 N 90.11 E	1053m	Male	6824	5621	5612	99.8399	0.160114		0.235833	0.722483	15	12	0.999287
43	72M2	Diaphorina citri	Citrus reticulata Blanco	06-Jul-2013	Bhutan: Pemathang, Gosarling Gewog, Tsirang	27.03 N 90.11 E	1053m	Male	7175	5979	5885	98.4278	1.57217		0.384481	1.06583	19.75	16	0.998931
44	87M1	Diaphorina citri	Citrus reticulata Blanco	07-May-2013	Bhutan: Phuensoomgang, Gosarling Gewog, Tsirang	27.04 N 90.11 E	783m	Male	7157	5949	5860	98.504	1.49605		0.399056	0.983099	13.6	13	0.999465
45	87M2	Diaphorina citri	Citrus reticulata Blanco	07-May-2013	Bhutan: Phuensoomgang, Gosarling Gewog, Tsirang	27.04 N 90.11 E	783m	Male	7505	6286	6271	99.7614	0.238626		0.079657	0.316489	9.5	9	0.999644
46	32F1	Diaphorina citri	Citrus reticulata Blanco	28-May-2013	Bhutan: Pemathang, Gosarling Gewog, Tsirang	27.03 N 90.11 E	1053m	Female	8561	7091	7031	99.1539	0.846143		0.385803	1.10987	21	16	0.999109
47	32F2	Diaphorina citri	Citrus reticulata Blanco	28-May-2013	Bhutan: Pemathang, Gosarling Gewog, Tsirang	27.03 N 90.11 E	1053m	Female	6929	5787	5742	99.2224	0.777605		0.279485	0.909995	31	17	0.998574
48	72F1	Diaphorina citri	Citrus reticulata Blanco	06-Jul-2013	Bhutan: Pemathang, Gosarling Gewog, Tsirang	27.03 N 90.11 E	1053m	Female	7689	6431	6334	98.4917	1.50832		0.517889	1.39804	31.3333	22	0.998574
49	87F1	Diaphorina citri	Citrus reticulata Blanco	07-May-2013	Bhutan: Phuensoomgang, Gosarling Gewog, Tsirang	27.04 N 90.11 E	783m	Female	7465	6311	6284	99.5722	0.427824		0.175822	0.584415	24.3333	15	0.998574
50	87F2	Diaphorina citri	Citrus reticulata Blanco	07-May-2013	Bhutan: Phuensoomgang, Gosarling Gewog, Tsirang	27.04 N 90.11 E	783m	Female	9506	7985	7902	98.9606	1.03945		0.36243	1.05969	79.5	27	0.997327
