# Supplementary material for: Characterization of the bacterial communities of psyllids associated with Rutaceae in Bhutan by high throughput sequencing
Source: BMC Microbiol. 2020 Jul 20;20:215. doi: 10.1186/s12866-020-01895-4 (PMC7370496; doi:10.1186/s12866-020-01895-4)
Supplement: Supplementary file 6 — Additional file 6: Supplementary Table 4. Representative set of 16S rRNA gene sequences of OTUs from five psyllid species from Bhutan. [file 12866_2020_1895_MOESM6_ESM.txt]

##Supplementary Table 4. Representative set of 16S rRNA gene sequences of OTUs from five psyllid species from Bhutan
>1007384 2_46670
TGGGGAATATTGCACAATGGGCGAAAGCCTGATGCAGCGACGCCGCGTGAGGGATGACGGCCTTCGGGTTGTAAACCTCTTTCAGCAGGGAAGAAGCGAAAGTGACGGTACCTGCAGAAGAAGCACCGGCTAACTACGTGCCAGCAGCCGCGGTAATACGTAGGGTGCGAGCGTTGTCCGGAATTATTGGGCGTAAAGAGCTTGTAGGCGGTTTGTCGCGTCTGCTGTGAAAATCCGGGGCTCAACCCCGGACTTGCAGTGGGTACGGGCAGACTAGAGTGTGGTAGGGGAGACTGGAATTCCTGGTGTAGCGGTGAAATGCGCAGATATCAGGAGGAACACCGATGGCGAAGGCAGGTCTCTGGGCCACTACTGACGCTGAGAAGCGAAAGCATGGGGAGCGAACA
>1008311 5_135270
TAGGGAATCTTCGGCAATGGGCGAAAGCCTGACCGAGCAACGCCGCGTGAGCGAGGAAGGCCTTCGGGTCGTAAAGCTCTGTTGCCAGAGAAGAAGGACCGTAAGTTAACTGCTTACGGGGTGACGGTATCTGAGAAGAAAGCCCCGGCTAACTACGTGCCAGCAGCCGCGGTAATACGTAGGGGGCGAGCGTTGTCCGGAATTATTGGGCGTAAAGAGCGCGCAGGCGGTCTGTTAAGTCTGATGTGAAAGGCTTAGGCTCAACCTGGGCATGGCATTGGAAACTGGCAGACTTGAGTGCAGGAGAGGGGAGTGGAATTCCATGTGTAGCGGTGAAATGCGTAGAGATATGGAGGAACACCAGTGGCGAAGGCGGCTCTCTGGCCTGCAACTGACGCTGAGGCGCGAAAGCGTGGGGAGCAAACA
>1015518 4_108660
TGGGGAATATTGCACAATGGGCGCAAGCCTGATGCAGCGACGCCGCGTGGGGGATGAAGGCCTTCGGGTTGTAAACTCCTTTCGCTAGGGACGAAGCTTTTTGTGACGGTACCTAGATAAGAAGCACCGGCTAACTACGTGCCAGCAGCCGCGGTAATACGTAGGGTGCGAGCGTTGTCCGGAATTACTGGGCGTAAAGGGCTCGTAGGTGGTTTGTCGCGTCGTCTGTGAAATTCTGGGGCTTAACTCCGGGCGTGCAGGCGATACGGGCATAACTTGAGTGCTGTAGGGGTAACTGGAATTCCTGGTGTAGCGGTGAAATGCGCAGATATCAGGAGGAACACCGATGGCGAAGGCAGGTTACTGGGCAGTTACTGACGCTGAGGAGCGAAAGCATGGGTAGCGAACA
>1030307 2_34379
TGGGGAATATTGGACAATGGGCGCAAGCCTGATCCAGCCATGCCGCGTGTGTGAAGAAGGCCTTATGGTTGTAAAGCACTTTAAGCGAGGAGGAGGCTTGCCTAGATAATACCTAGGATAAGTGGACGTTACTCGCAGAATAAGCACCGGCTAACTCTGTGCCAGCAGCCGCGGTAATACAGAGGGTGCAAGCGTTAATCGGAATTACTGGGCGTAAAGCGCGCGTAGGTGGCCATTTAAGTCAAATGTGAAATCCCCGAGCTTAACTTGGGAATTGCATTCGATACTGGGTGGCTAGAGTATAGGAGAGGAAGGTAGAATTCCAGGTGTAGCGGTGAAATGCGTAGAGATCTGGAGGAATACCGATGGCGAAGGCAGCCTTCTGGCCTAATACTGACACTGAGGTGCGAAAGCATGGGGAGCAAACA
>1047041 5_144055
TGGGGAATATTGCACAATGGGCGGAAGCCTGATGCAGCGACGCCGCGTGAGGGATGACGGCCTTCGGGTTGTAAACCTCTTTCAGCAGGGACGAAGCGTAAGTGACGGTACCTGCAGAAGAAGCACCGGCTAACTATGTGCCAGCAGCCGCGGTAATACGTAGGGTGCGAGCGTTGTCCGGAATTACTGGGCGTAAAGAGCTCGTAGGCGGTTTGTCACGTCGTCTGTGAAATCCTAGGGCTTAACCCTGGACGTGCAGGCGATACGGGCTGACTTGAGTACTACAGGGGAGACTGGAATTTCTGGTGTAGCGGTGGAATGCACAGATATCAGGAAGAACACCGATGGCGAAGGCAGGTCTCTGGGTAGTAACTGACGCTGAGGAGCGAAAGCATGGGTAGCGAACA
>1050608 5_164587
TGGGGAATTTTGTACAATGGGCGGAAGCCTGATGCAGCGACGCCGTGTGGGGGATGAAGGCCTTCGGGTTGTAAACTCCTTTCGTCAGGGACGAAGTTTTTTTGACGGTACCTGGATAAGAAGCACCGGCTAACTACGTGCCAGCAGCCGCGGTAATACGTAGGGTGCGAGCGTTGTCCGGATTTACTGGGCGTAAAGGGCTCGTAGGTGGTGTGTCGCGTCGTCTGTGTAATCCAGGGGCTTAACTTTTGGTTGGCAGGCGATACGGGCATTGCTTGAGTGCTGTAGGGGAGACTGGAATTCCTGGTGTAGCGGTGAAATGCGCAGATATCAGGAGGAACACCGATGGCGAAGGCAGGTCTCTGGGCAGTTACTGACGCTGAGGAGCGAGAGCATGGGTAGCGAACA
>105470 1_18752
TGGGGAATATTGGACAATGGGCGCAAGCCTGATCCAGCCATGCCGCGTGAGTGATGAAGGCCTTAGGGTTGTAAAGCTCTTTTATCCGGGACGATAATGACGGTACCGGAGGAATAAGCCCCGGCTAACTTCGTGCCAGCAGCCGCGGTAATACGAAGGGGGCTAGCGTTGCTCGGAATCACTGGGCGTAAAGGGCGCGTAGGCGGCGTTTTAAGTCGGGGGTGAAAGCCTGTGGCTCAACCACAGAATGGCCTTCGATACTGGGACGCTTGAGTATGGTAGAGGTTGGTGGAACTGCGAGTGTAGAGGTGAAATTCGTAGATATTCGCAAGAACACCGGTGGCGAAGGCGGCCAACTGGACCATTACTGACGCTGAGGCGCGAAAGCGTGGGGAGCAAACA
>105511 1_307
TGGGGAATATTGCACAATGGGCGAAAGCCTGATGCAGCTATGCCGCGTGTATGAAGAAGGCCTTAGGGTTGTAAAGTACTTTCAGCGGGGAGGAAAAAAATAAAACTAATAATTTTATTTCCTGACGTTACCCGAAGAAGAAGCACCGGCTAACTCCGTGCCAGCAGCCGCGGTAATACGGAGGGTGCTAGCGTTAATCAGAATTACTGGGCGTAAAGAGCACGTAGGTGGTTTTTTAAGTCAGATGTGAAATCCCTGGGCTTAACCTAGGAACTGCATTTGAAACTGAAATACTAGAGTATCGTAGAGGGAGGTAGAATTCTAGGTGTAGCGGTGAAATGCGTAGATATCTGGAGGAATACCTGTGGCGAAAGCGGCCTCCTAAACGAATACTGACACTGAGGTGCGAAAGCGTGGGGAGCAAACA
>1077239 2_33552
TAGGGAATCTTCGGCAATGGGCGAAAGCCTGACCGAGCAACGCCGCGTGAGTGAGGAAGGTCTTCGGATCGTAAAGCTCTGTTGCCAGGGACGAAGGACCGGAGGAGTAACTGCCTCCGGGGTGACGGTACCTGAGAAGAAAGCCCCGGCTAACTACGTGCCAGCAGCCGCGGTAATACGTAGGGGGCGAGCGTTGTCCGGAATTATTGGGCGTAAAGCGCGCGCAGGCGGTTCGTTAAGTCCGGCGTTTAAGCCCGGGGCTCAACCCCGGTACGCGCGGGAAACTGGCGGACTGGAGTGCAGGAGAGGGAAGCGGAATTCCACGTGTAGCGGTGAAATGCGTAGAGATGTGGAGGAACACCAGTGGCGAAGGCGGCTTCCTGGCCTGTAACTGACGCTGAGGCGCGAAAGCGTGGGGAGCAAACA
>1084865 14_396128
TAGGGAATCTTCCGCAATGGGCGAAAGCCTGACGGAGCAACGCCGCGTGAGTGATGAAGGTCTTCGGATCGTAAAACTCTGTTATCAGGGAAGAACAAATGTGTAAGTAACTGTGCACATCTTGACGGTACCTGATCAGAAAGCCACGGCTAACTACGTGCCAGCAGCCGCGGTAATACGTAGGTGGCAAGCTTTATCCGGAATTATTGGGCGTAAAGCGCGCGTAGGCGGTTTTTTAAGTCTGATGTGAAAGCCCACGGCTCAACCGTGGAGGGTCATTGGAAACTGGAAAACTTGAGTGCAGAAGAGGAAAGTGGAATTCCATGTGTAGCGGTGAAATGCGCAGAGATATGGAGGAACACCAGTGGCGAAGGCGACTTTCTGGTCTGTAACTGACGCTGATGTGCGAAAGCGTGGGGATCAAACA
>1110381 28_784591
TAGGGAATCTTCCACAATGGGCGAAAGCCTGATGGAGCAATGCCGCGTGAATGAAGAAGGCCTTCGGATCGTAAAGTTCTGTTATTAGAGAAGAACAAGTCAAGGAGTAACTGTCTTGACTTTGACGGTACCTAACCAGAAAGTCACGGCTAACTACGTGCCAGCAGCCGCGGTAATACGTAGGTGACAAGCGTTGTCCGGAATTATTGGGCGTAAAGGGAGCGCAGGCGGTTGGAATAGTCTGATGTGAAAGCCCACGGCTTAACCGTGGAATTGCATTGGAAACTGTCCAACTTGAATGCAGAAGAGGAAAGCGGAATTCCATGTGTAGCGGTGAAATGCGTAGATATATGGAGGAACACCAGTGGCGAAGGCGGCTTTCTGGTCTGTGATTGACGCTGAGGCTCGAAAGCGTGGGGAGCGAACA
>1124681 17_441540
TGGGGAATTTTGGACAATGGGCGCAAGCCTGATCCAGCAATGCCGCGTGCAGGATGAAGGCCTTCGGGTTGTAAACTGCTTTTGTACGGAGCGAAAAGGCTCTCTCTAATACAGGGGGCTCATGACGGTACCGTAAGAATAAGCACCGGCTAACTACGTGCCAGCAGCCGCGGTAATACGTAGGGTGCAAGCGTTAATCGGAATTACTGGGCGTAAAGCGTGCGCAGGCGGTTATGTAAGACAGATGTGAAATCCCCGGGCTCAACCTGGGAACTGCATTTGTGACTGCATAGCTAGAGTACGGCAGAGGGGGATGGAATTCCGCGTGTAGCAGTGAAATGCGTAGATATGCGGAGGAACACCGATGGCGAAGGCAATCCCCTGGGCCTGTACTGACGCTCATGCACGAAAGCGTGGGGAGCAAACA
>1129996 1_5603
TGGGGAATATTGGACAATGGGCGCAAGCCTGATCCAGCCATGCCGCGTGAGTGATGAAGGCCCTAGGGTTGTAAAGCTCTTTTGTCCGGGACGATAATGACGGTACCGGAAGAATAAGCCCCGGCTAACTTCGTGCCAGCAGCCGCGGTAATACGAAGGGGGCTAGCGTTGCTCGGAATCACTGGGCGTAAAGGGCGCGTAGGCGGACGTTTAAGTCAGGGGTGAAATCCCGGGGCTCAACCTCGGAATTGCCTTTGATACTGGATGTCTCGAGACCGGAAGAGGTAAGTGGAACTGCGAGTGTAGAGGTGAAATTCGTAGATATTCGCAAGAACACCAGTGGCGAAGGCGGCTTACTGGTCCGGTTCTGACGCTGAGGCGCGAAAGCGTGGGGAGCAAACA
>1131157 12_345328
TGGGGAATATTGGACAATGGGCGCAAGCCTGATCCAGCAATGCCGCGTGAGTGATGAAGGCCTTAGGGTTGTAAAGCTCTTTTACCCGTGATGATAATGACAGTAGCGGGAGAATAAGCTCCGGCTAACTCCGTGCCAGCAGCCGCGGTAATACGGAGGGAGCTAGCGTTGTTCGGAATTACTGGGCGTAAAGCGCACGTAGGCGGCTTTGTAAGTTAGAGGTGAAAGCCCGGGGCTCAACCCCGGAACTGCCTTTGATACTGCATGGCTTGAATCCAGGAGAGGTGAGTGGAATTCCGAGTGTAGAGGTGAAATTCGTAGATATTCGGAAGAACACCAGTGGCGAAGGCGGCTCACTGGACTGGTATTGACGCTGAGGTGCGAAAGCGTGGGGAGCAAACA
>1135830 1_5615
TGGGGAATTTTGGACAATGGGGGCAACCCTGATCCAGCCATGCCGCGTGCGGGAAGAAGGCCTTCGGGTTGTAAACCGCTTTTGTTCGGGAAGAAATCCTCTGGGCTAATACCCCGGGGGGATGACGGTACCGGAAGAATAAGCACCGGCTAACTACGTGCCAGCAGCCGCGGTAATACGTAGGGTGCGAGCGTTAATCGGAATTACTGGGCGTAAAGCGTGCGCAGGCGGTTGTGCAAGACAGATGTGAAATCCCCGGGCTTAACCTGGGAACTGCATTTGTGACTGCACGGCTGGAGTGCGGCAGAGGGGAGTGGAATTCCGCGTGTAGCAGTGAAATGCGTAGATATGCGGAGGAACACCGATGGCGAAGGCAGCTCCCTGGGCCTGCACTGACGCTCATGCACGAAAGCGTGGGGAGCAAACA
>1136762 2_32849
TGGGGAATATTGCGCAATGGGCGGAAGCCTGACGCAGCGACGCCGCGTGGGGGATGACGGCCTTCGGGTTGTAAACCTCTTTCGCCAGGGACGAAGAGCAATTGACGGTACCTGGAGAAGAAGCACCGGCCAACTACGTGCCAGCAGCCGCGGTAACACGTAGGGTGCGAGCGTTGTCCGGAATTATTGGGCGTAAAGAGCTCGTAGGCGGTGTGTCGCGTCGGCCGTGAAAACTTGGGGCTTAACTCTGAGCGTGCGGTCGATACGGGCATCACTTGAGTTCGGCAGGGGAGACTGGAATTCCTGGTGTAGCGGTGAAATGCGCAGATATCAGGAGGAACACCGGTGGCGAAGGCGGGTCTCTGGGCCGATACTGACGCTGAGGAGCGAAAGCGTGGGGAGCGAACA
>113684 20_495696
TGGGGAATCTTCCGCAATGGGCGAAAGCCTGACGGAGCAATGCCGCGTGGAGGCAGAAGGCCCACGGGTCGTAAACTCCTTTTCTCGGAGAAGAAGCAATGACGGTATCTGAGGAATAAGCATCGGCTAACTCTGTGCCAGCAGCCGCGGTAAGACAGGGGATGCAAGCGTTATCCGGAATGATTGGGCGTAAAGCGTCTGTAGGTGGCTCCTTAAGTCCGCTGTCAAATCCCAGGGCTCAACCCCGGACAGGCAGTGGAAACTACTGGGCTGGAGTACGGTAGGGGCAGAGGGAATTTCCGGTGGAGCGGTGAAATGCGTAGAGATCGGAAAGAACACCAAAGGCGAAGGCACTCTGCTGGGCCGACACTGACACTCAGAGACGAAAGCTAGGGGAGCAAATG
>1138142 2_49794
TAGGGAATCTTCCACAATGGACGCAAGTCTGATGGAGCAACGCCGCGTGGATGAAGCAGGTCTTCGGATCGTAAAATCCTGTTGTTGAAGAAGAACGTATGTGAGAGTAACTGCTCAGATAGTGACGGTATTCAACCAGAAAGTCACGGCTAACTACGTGCCAGCAGCCGCGGTAATACGTAGGTGGCAAGCGTTGTCCGGATTTATTGGGCGTAAAGGGAGCGCAGGCGGTTAAATCAGTCTGGGATGTGAAAGCCCTCAGCTCAACTGAGGAATTGCAACGGAAACTGTTTAACTTGAGTGCAGAAGAGGAGAGTGGAACTCCATGTGTAGCGGTGAAATGCGTAGATATATGGAAGAACACCAGTGGCGAAGGCGGCTCTCTGGTCTGTCACTGACGCTGAGGCTCGAAAGCATGGGTAGCAAACA
>1143645 15_436014
TGGGGAATATTGGACAATGGGGGAAACCCTGATCCAGCAATGCCGCGTGAGTGATGAAGGCCCTAGGGTTGTAAAGCTCTTTTACCCGGGAAGATAATGACTGTACCGGGAGAATAAGCCCCGGCTAACTCCGTGCCAGCAGCCGCGGTAATACGGAGGGGGCTAGCGTTGTTCGGAATTACTGGGCGTAAAGCGCACGTAGGCGGCTTTGTAAGTCAGAGGTGAAAGCCTGGAGCTCAACTCCAGAACTGCCTTTGAGACTGCATCGCTTGAATCCAGGAGAGGTCAGTGGAATTCCGAGTGTAGAGGTGAAATTCGTAGATATTCGGAAGAACACCAGTGGCGAAGGCGGCTGACTGGACTGGTATTGACGCTGAGGTGCGAAAGCGTGGGGAGCAAACA
>13180 2_67077
TGGGGAATATTGCACAATGGGCGCAAGCCTGATGCAGCGACGCCGCGTGAGGGATGACGGCCTTCGGGTTGTAAACCTCTTTCAGTAGGGACGAAGCGCAAGTGACGGTACCTACAGAAGAAGGACCGGCCAACTACGTGCCAGCAGCCGCGGTAATACGTAGGATCCGAGCGTTGTCCGGAATTACTGGGCGTAAAGAGCTCGTAGGTGGTTTGTCGCGTTGTCCGTGAAAACTCACAGCTTAACTGTGGGCGTGCGGGCGATACGGGCAGACTGGAGTACTGCAGGGGAGACTGGAATTCCTGGTGTAGCGGTGGAATGCGCAGATATCAGGAGGAACACCGGTGGCGAAGGCGGGTCTCTGGGCAGTAACTGACGCTGAGGAGCGAAAGCGTGGGGAGCGAACA
>136627 5_153285
TTAGGAATCTTCCGCAATGGACGGAAGTCTGACGGAGCGACGCCGCTTGGAGGAGGAAGCCCTTCGGGGTGTAAACTCCTGAACTGGGGACGAAAGCCCTGTGTAGGGGGATGACGGTACCCAGGTAATAGCGCCGGCCAACTCCGTGCCAGCAGCCGCGGTAATACGGAGGGCGCGAGCGTTACCCGGATTTACTGGGCGTAAAGGGCGTGTAGGCGGCCTGGGGCGTCCCATGTGAAAGGCCACGGCTCAACCGTGGAGGAGCGTGGGATACGCTCAGGCTAGAGGGTGGGAGAGGGTGGTGGAATTCCCGGAGTAGCGGTGAAATGCGCAGATACCGGGAGGAACGCCGATGGCGAAGGCAGCCACCTGGTCCACTTCTGACGCTGAGGCGCGAAAGCGTGGGGAGCAAACC
>137445 27_718590
TGGGGAATTTTGGACAATGGGCGCAAGCCTGATCCAGCAATGCCGCGTGAGTGAAGAAGGCCTTCGGGTTGTAAAGCTCTTTTGTCAGGGAAGAAACGGCTGAGGCTAATATCTCCGGCTAATGACGGTACCTGAAGAATAGGCACCGGCTAACTACGTGCCAGCAGCCGCGGTAATACGTAGGGTGCAAGCGTTAATCGGAATTACTGGGCGTAAAGCGTGCGCAGGCGGTTTTGTAAGTCTGTCGTGAAAGCCCCGGGCTCAACCTGGGAATTGCGATGGAGACTGCAAGGCTTGAATCTGGCAGAGGGGGGTAGAATTCCACGTGTAGCAGTGAAATGCGTAGAGATGTGGAGGAACACCGATGGCGAAGGCAGCCCCCTGGGTCAAGATTGACGCTCATGCACGAAAGCGTGGGGAGCAAACA
>1404 1_1118
TTAGGAATCTTCGGCAATGGGCGAAAGCCTGACCGAGCGATACCGCTTGAAGGACGAAGCCCCTCGGGGTGTAAACTTCTGAACTCGGGACGATGGTGACGGTACCGAGGTAATAGCACCGGCTAACTCCGTGCCAGCAGCCGCGGTAATACGGAGGGTGCGAGCGTTACCCGGATTTACTGGGCGTAAAGGGCGTGTAGGCGGTCCCTCAAGTCCGATGCTAAAGACCGGGGCTCAACCCCGGGGGTGCGTTGGATACTGTCGGGCTAGACGGTCGGAGGGGGCAGCGGAATTTCCGGAGTAGCGGTGAAATGCGCAGATACCGGAAGGAACGCCGATAGCGAAGGCAGCTGCCTGGACGACTTGTGACGCTGAGGCGCGAAAGCGTGGGGAGCAAACC
>140863 2_58634
TGGGGAATATTGGACAATGGGCGAAAGCCTGATCCAGCCATGCCGCGTGTGTGAAGAAGGTCTTCGGATTGTAAAGCACTTTAAGTTGGGAGGAAGGGCAGTCAGCGAATACCTTGCTGTCTTGACGTTACCGACAGAATAAGCACCGGCTAACTCTGTGCCAGCAGCCGCGGTAATACAGAGGGTGCAAGCGTTAATCGGAATTACTGGGCGTAAAGCGCGCGTAGGTGGTTTGTTAAGTTGAATGTGAAATCCCCGGGCTCAACCTTGGAACTGCATCCAAAACTGGCAAGCTAGAGTAGGGCAGAGGGTGGTGGAATTTCCTGTGTAGCGGTGAAATGCGTAGATATAGGAAGGAACACCAGTGGCGAAGGCGACCACCTGGGCTCATACTGACACTGAGGTGCGAAAGCGTGGGGAGCAAACA
>147629 11_316755
TGGGGAATATTGCACAATGGGCGAAAGCCTGATGCAGCTATGCCGCGTGTGCGAAGAAGGCCTTAGGGTTGTAAAGCACTTTCAGTAGGAAAGAAAAATATTAATTTAATATATTAATAATTGACGTTACCTTCAAAAGAAGCACCGGCTAACTCCGTGCCAGCAGCCGCGGTAATACGGGGGGTGCTAGCGTTAATCAGAATTACTGGGCGTAAAGAGCGCGTAGGTGGTATATTAAGTCAGATGTGAAATCCCTAAGCTCAACTTAGGAACTGCATTTGAAACTAATACACTAGAGTTTTGTAGAGGGGGGTAGAATTCCAAGTGTAGCGGTGAAATGCGTAGATATTTGGAGGAATACCAGTGGCGAAGGCGACCCCCTGGGCAAAAACTGACACTAAGGTGCGAAAGCGTGGGGAGCAAACA
>149939 1_588
TAGGGAATCTTCCGCAATGGACGAAAGTCTGACGGAGCGACGCCGCGTGAGCGAAGAAGGCCTTCGGGTCGTAAAGCTCTGTTGTGAGGGACGAAGGAGCGCCGTTTGAACAAGGCGGCGCGGTGACGGTACCTCACGAGAAAGCCCCGGCTAACTACGTGCCAGCAGCCGCGGTAATACGTAGGGGGCGAGCGTTGTCCGGAATTATTGGGCGTAAAGCGCGCGCAGGCGGTCCTTTAAGTCTGATGTGAAAGCCCACGGCTCAACCGTGGAGGGTCATTGGAAACTGGGGGACTTGAGTGCAGGAGAGGAGAGCGGAATTCCACGTGTAGCGGTGAAATGCGTAGAGATGTGGAGGAACACCAGTGGCGAAGGCGGCTCTCTGGCCTGTAACTGACGCTGAGGCGCGAAAGCGTGGGGAGCAAACA
>153978 24_627713
TGGGGAATTTTCCGCAATGGGCGAAAGCCTGACGGAGCAATGCCGCGTGGAGGTGGAAGACCTACGGGTCGTCAACTTCTTTTCTCGGAGAAGAAACAATGACGGTATCTGAGGAATAAGCATCGGCTAACTCTGTGCCAGCAGCCGCGGTAAGACAGAGGATGCAAGCGTTATCCGGAATGATTGGGCGTAAAGCGTCTGTAGGTGGCTTTTCAAGTCCGCCGTCAAATCCCAGGGCTCAACCCTGGACAGGCGGTGGAAACTACCAAGCTGGAGTACGGTAGGGGCAGAGGGAATTTCCGGTGGAGCGGTGAAATGCATTGAGATCGGAAAGAACACCAACGGCGAAAGCACTCTGCTGGGCCGACACTGACACTGAGAGACGAAAGCTAGGGGAGCAAATG
>154189 31_887148
TGGGGAATATTGGACAATGGGCGAAAGCCTGATCCAGCAATGCCGCGTGAGTGATGAAGGCCTTAGGGTTGTAAAGCTCTTTTACCAGGGATGATAATGACAGTACCTGGAGAATAAGCTCCGGCTAACTCCGTGCCAGCAGCCGCGGTAATACGGAGGGAGCTAGCGTTGTTCGGAATTACTGGGCGTAAAGCGCGCGTAGGCTGTTACTCAAGTCAGAGGTGAAAGCCCGGGGCTCAACCCCGGAACTGCCTTTGAAACTAGGTGACTAGAATCTTGGAGAGGTCAGTGGAATTCCGAGTGTAGAGGTGAAATTCGTAGATATTCGGAAGAACACCAGTGGCGAAGGCGACTGACTGGACAAGTATTGACGCTGAGGTGCGAAAGCGTGGGGAGCAAACA
>155962 13_375369
TGGGGAATATTGGACAATGGGCGAAAGCCTGATCCAGCCATGCCGCGTGTGTGAAGAAGGTCTTCGGATTGTAAAGCACTTTAAGTTGGGAGGAAGGGCATTAACCTAATACGTTAGTGTTTTGACGTTACCGACAGAATAAGCACCGGCTAACTCTGTGCCAGCAGCCGCGGTAATACAGAGGGTGCAAGCGTTAATCGGAATTACTGGGCGTAAAGCGCGCGTAGGTGGTTTGTTAAGTTGGATGTGAAAGCCCCGGGCTCAACCTGGGAACTGCATCCAAAACTGGCAAGCTAGAGTACGGTAGAGGGTGGTGGAATTTCCTGTGTAGCGGTGAAATGCGTAGATATAGGAAGGAACACCAGTGGCGAAGGCGACCACCTGGACTGATACTGACACTGAGGTGCGAAAGCGTGGGGAGCAAACA
>1565317 1_1806
TAGGGAATCTTCCGCAATGGGCGAAAGCCTGACGGAGCGACGCCGCGTGAGCGAAGAAGGCCTTCGGGTCGTAAAGCTCTGTTGTGAGGGACGAAGGAGCGCCGTTTGAAGAAGGCGGCGCGGTGACGGTACCTCACGAGAAAGCCCCGGCTAACTACGTGCCAGCAGCCGCGGTAATACGTAGGGGGCGAGCGTTGTCCGGAATTATTGGGCGTAAAGCGCGCGCAGGCGGTCTCTTAAGTCTGATGTGAAAGCCCACGGCTCAACCGTGGAGGGTCATTGGAAACTGGGGGACTTGAGGGCAGGAGAGGAGAGCGGAATTCCACGTGTAGCGGTGAAATGCGTAGAGATGTGGAGGAACACCAGTGGCGAAGGCGGCTCTCTGGCCTGCACCTGACGCTGAGGCGCGAAAGCGTGGGGAGCAAACA
>1566691 12_347959
TGGGGAATATTGGACAATGGGCGAAAGCCTGATCCAGCCATGCCGCGTGTGTGAAGAAGGTCTTCGGATTGTAAAGCACTTTAAGTTGGGAGGAAGGGCAGTAAATTAATACTTTGCTGTTTTGACGTTACCGACAGAATAAGCACCGGCTAACTCTGTGCCAGCAGCCGCGGTAATACAGAGGGTGCAAGCGTTAATCGGAATTACTGGGCGTAAAGCGCGCGTAGGTGGTTCGTTAAGTTGGATGTGAAATCCCCGGGCTCAACCTGGGAACTGCATTCAAAACTGACGAGCTAGAGTATGGTAGAGGGTGGTGGAATTTCCTGTGTAGCGGTGAAATGCGTAGATATAGGAAGGAACACCAGTGGCGAAGGCGACCACCTGGACTGATACTGACACTGAGGTGCGAAAGCGTGGGGAGCAAACA
>158804 2_37336
TGGGGAATATTGGACAATGGGCGAAAGCCTGATCCAGCAACGCCGCGTGAGGGATGACGGCCTTCGGGTTGTAAACCTCTTTCAGCGCAGACGAAGCGAAAGTGACGGTATGCGCAGAAGAAGCACCGGCCAACTACGTGCCAGCAGCCGCGGTAATACGTAGGGTGCGAGCGTTGTCCGGAATTATTGGGCGTAAAGGGCTCGTAGGCGGTTTGTCGCGTCAGGAGTGAAAACTCGGGGCTCAACCCCGAGCCTGCTTCTGATACGGGCAGACTAGAGGTATGCAGGGGAGAACGGAATTCCTGGTGTAGCGGTGAAATGCGCAGATATCAGGAGGAACACCGGTGGCGAAGGCGGTTCTCTGGGCATTACCTGACGCTGAGGAGCGAAAGTGTGGGGAGCGAACA
>1684263 1_2196
TGGGGAATATTGGACAATGAGCGTAAGCTTGATCCAGCTATGTCGCGTGTGTGAAGAAGGCCTTAGGGTTGTAAAACACTTTCAACAACGTAAGAAGAAAAAGTATTTTAATAAAATATTTTTTTTGACGATATTTGTAAAAGAAGCACCGGCTAACTTCGTGCCAGCAGCCGCGGTAATACGAGGGGTGCAAGCGTTAATCAAAATTATTGGGCGTAAAGGGTGTGTAGGTTGTTTTTGAAAGTTAATTGTAAAAGTTATTAAAGTAATTTAATAAAGCAATTAATACTAATAAACTTGAGTATAAAAGAAGAAATTAGAATTTCAGGAGTAGCAGTGAAATGCTTAGATATCTGAAGGAATACTAGTGGCGAAGGCGTTTTTCTATTTTAATACTGACACTGATACACGAAAGCATAGGGAGCAAACA
>186867 21_539598
TGGGGAATATTGGACAATGGGCGAAAGCCTGATCCAGCAATACCGAGTGGGTGACGAAGGCCTTAGGGTTGTAAAGCCCTTTTCAGCAGGGAAGATAATGACGGTACCTGACCAAGAAAGCCCCGGCTAACTCCGTGCCAGCAGCCGCGGTAAGACGGAGGGGGCTAGCGTTGTTCGGAATTACTGGGCGTAAAGAGTGCGTAGGCGGTTTAGTAAGTTGGAAGTGAAAGCCCGAGGCTTAACCTCGGAACTGCTTTCAAAACTACTAATCTAGAGTGTAGTAGGGGATGATGGAATTCCTAGTGTAGAGGTGAAATTCTTAGATATTAGGAGGAACACCGGTGGCGAAGGCGGTCATCTAGGCTACAACTGACGCTGATGCACGAAAGCGTGGGGAGCAAACA
>189407 5_157534
GTGGGGAATATTGCACAATGGGCGAAAGCCTGATGCAGCAACGCCGCGTGAGCGATGAAGGCCTTCGGGTCGTAAAGCTCTGTCCTCAAGGAAGATAATGACGGTACTTGAGGAGGAAGCCCCGGCTAACTACGTGCCAGCAGCCGCGGTAATACGTAGGGGGCTAGCGTTATCCGGAATTACTGGGCGTAAAGGGTGCGTAGGTGGTTTCTTAAGTCAGAGGTGAAAGGCTACGGCTCAACCGTAGTAAGCCTTTGAAACTGGGAAACTTGAGTGCAGGAGAGGAGAGTGGAATTCCTAGTGTAGCGGTGAAATGCGTAGATATTAGGAGGAACACCAGTTGCGAAGGCGGCTCTCTGGACTGTAACTGACACTGAGGCACGAAAGCGTGGGGAGCAAACA
>191980 1_3390
TTAGGAATCTTCGGCAATGGGCGAAAGCCTGACCGAGCGATACCGCTTGAAGGATGAAGCCCTTCGGGGTGTAAACTTCTGAACTCGGGACGATCATGACGGTACCGAGGTAATAGCACCGGCTAACTCCGTGCCAGCAGCCGCGGTAATACGGAGGGTGCGAGCGTTACCCGGATTTACTGGGCGTAAAGGGCGTGTAGGCGGTCTTTCAAGTCCGATGCTAAAGTCTGGGGCTCAACCCCAGGACTGCGTTGGATACTGTGAGGCTAGACGGTCGGAGGGGGTAGCGGAATTTCCGGAGTAGCGGTGAAATGCGCAGATACCGGAAGGAACGCCAATAGCGAAGGCAGCTACCTGGACGACTTGTGACGCTGAGGCGCGAAAGCGTGGGGAGCAAACC
>210269 27_723118
TGGGGAATATTGCACAATGGGCGCAAGCCTGATGCAGCCATGCCGCGTGTATGAAGAAGGCCTTCGGGTTGTAAAGTACTTTCAGCGGGGAGGAAGGCGATGTGGTTAATAACCGCATCGATTGACGTTACCCGCAGAAGAAGCACCGGCTAACTCCGTGCCAGCAGCCGCGGTAATACGGAGGGTGCAAGCGTTAATCGGAATTACTGGGCGTAAAGCGCACGCAGGCGGTCTGTCAAGTCGGATGTGAAATCCCCGGGCTTAACCTGGGAACTGCATTCGAAACTGGCAGGCTAGAGTCTTGTAGAGGGGGGTAGAATTCCAGGTGTAGCGGTGAAATGCGTAGAGATCTGGAGGAATACCGGTGGCGAAGGCGGCCCCCTGGACAAAGACTGACGCTCAGGTGCGAAAGCGTGGGGAGCAAACA
>211658 40_1231850
TGGGGAATATTGGACAATGGGCGAAAGCCTGATCCAGCAATGCCGCGTGAGTGATGAAGGCCTTAGGGTTGTAAAGCTCTTTTACCCGGGATGATAATGACAGTACCGGGAGAATAAGCCCCGGCTAACTCCGTGCCAGCAGCCGCGGTAATACGGAGGGGGCTAGCGTTATTCGGAATTACTGGGCGTAAAGCGCACGTAGGCGGCTTTGTAAGTCAGGGGTGAAAGCCTGGAGCTCAACTCCAGAACTGCCTTTGAGACTGCATCGCTTGAGTCCGGGAGAGGTGAGTGGAATTCCGAGTGTAGAGGTGAAATTCGTAGATATTCGGAAGAACACCAGTGGCGAAGGCGGCTCACTGGACCGGTATTGACGCTGAGGTGCGAAAGCGTGGGGAGCAAACA
>226659 5_148443
TGGGGAATATTGCACAATGGGCGCAAGCCTGATGCAGCGACGCCGCGTGGGGGATGACGGCCTTCGGGTTGTAAACTCCTTTCGCCAAGGACGAAGCGGAAGTGACGGTACTTGGAGAAGAAGCACCGGCTAACTACGTGCCAGCAGCCGCGGTAATACGTAGGGTGCGAGCGTTGTCCGGAATTACTGGGCGTAAAGAGCTCGTAGGTGGTTTGTCGCGTCGTTTGTGGAATACCGGGGCTTAACTTCGGGGTTGCAGGCGATACGGGCATAACTTGAGTGCTGTAGGGGAGACTGGAATTCCTGGTGTAGCGGTGAAATGCGCAGATATCAGGAGGAACACCGATGGCGAAGGCAGGTCTCTGGGCAGTAACTGACGCTGAGGAGCGAAAGCATGGGGAGCGAACA
>2307130 19_486617
TGGGGAATTTTGGACAATGGGCGCAAGCCTGATCCAGCAATGCCGCGTGAGTGAAGAAGGCCTTCGGGTTGTAAAGCTCTTTTGTCAGGGAAGAAACGGTAGAGGCTAATATCCTTTGCTAATGACGGTACCTGAAGAATAAGCACCGGCTAACTACGTGCCAGCAGCCGCGGTAATACGTAGGGTGCAAGCGTTAATCGGAATTACTGGGCGTAAAGCGTGCGCAGGCGGTTTTGTAAGTCTGTCGTGAAAGCCCCGGGCTCAACCTGGGAATTGCGATGGTGACTGCAAGGCTTGAATCTGGCAGAGGGGGGTAGAATTCCACGTGTAGCAGTGAAATGCGTAGAGATGTGGAGGAACACCGATGGCGAAGGCAGCCCCCTGGGTCAAGATTGACGCTCATGCACGAAAGCGTGGGGAGCAAACA
>2348117 1_14851
TGGGGAATATTGGACAATGGGCGCAAGCCTGATCCAGCCATGCCGCGTGGGTGAAGAAGGCCTTCGGGTTGTAAAGCCCTTTTGTCCGGGAAGAAATCGTTCGGGTTAATACCCCGGGCGGATGACGGTACCGGAAGAATAAGCACCGGCTAACTTCGTGCCAGCAGCCGCGGTAATACGAAGGGTGCAAGCGTTACTCGGAATTACTGGGCGTAAAGCGTGCGCAGGCGGTGCGTTAAGTCCGATGTGAAAGCCCTGGGCTCAACCTGGGAATGGCATGGGATACTGGCGCGCTGGAGTGCGGTAGAGGATGGCGGAATTCCCGGTGTAGCAGTGAAATGCGTAGAGATCGGGAGGAACACCCGTGGCGAAGGCGGCCATCTGGACCAGCACTGACGCTCAGGCACGAAAGCGTGGGGAGCAAACA
>240173 41_1236270
TGGGGAATATTGGACAATGGGCGCAAGCCTGATCCAGCAATGCCGCGTGAGTGATGAAGGCCTTAGGGTTGTAAAGCTCTTTTACCCGGGATGATAATGACAGTACCGGGAGAATAAGCCCCGGCTAACTCCGTGCCAGCAGCCGCGGTAATACGGAGGGGGCTAGCGTTGTTCGGAATTACTGGGCGTAAAGCGCACGTAGGCGGCTTTGTAAGTTAGGGGTGAAAGCCTGGAGCTCAACTCCAGAATTGCCTTTAAGACTGCATCGCTTGAATCCAGGAGAGGTGAGTGGAATTCCGAGTGTAGAGGTGAAATTCGTAGATATTCGGAAGAACACCAGTGGCGAAGGCGGCTCACTGGACTGGTATTGACGCTGAGGTGCGAAAGCGTGGGGAGCAAACA
>2468881 5_162717
TGGGGAATATTGGACAATGGGCGAAAGCCTGATCCAGCCATGCCGCGTGTGTGAAGAAGGTCTTCGGATTGTAAAGCACTTTAAGTTGGGAGGAAGGGCAGTAAATTAATACTTTGCTGTTTTGACGTTACCGACAGAATAAGCACCGGCTAACTCTGTGCCAGCAGCCGCGGTAATACAGAGGGTGCAAGCGTTAATCGGAATTACTGGGCGTAAAGCGCGCGTAGGTGGTTTGTTAAGTTGAATGTGAAATCCCCGGGCTCAACCTGGGAACTGCATCCAAAACTGGCAAGCTAGAGTATGGTAGAGGGTGGTGGAATTTCCTGTGTAGCGGTGAAATGCGTAGATATAGGAAGGAACACCAGTGGCGAAGGCGACCACCTGGACTGATACTGACACTGAGGTGCGAAAGCGTGGGGAGCAAACA
>251488 5_145343
TGAGGAATATTGGACAATGGGTGAGAGCCTGATCCAGCCATCCCGCGTGAAGGACGACGGCCCTATGGGTTGTAAACTTCTTTTGTATAGGGATAAACCTACTCTCGTGAGAGTAGCTGAAGGTACTATACGAATAAGCACCGGCTAACTCCGTGCCAGCAGCCGCGGTAATACGGAGGGTGCAAGCGTTATCCGGATTTATTGGGTTTAAAGGGTCCGTAGGCGGATCTGTAAGTCAGTGGTGAAATCTCACAGCTTAACTGTGAAACTGCCATTGATACTGCAGGTCTTGAGTGTTATTGAAGTAGCTGGAATAAGTAGTGTAGCGGTGAAATGCATAGATATTACTTAGAACACCAATTGCGAAGGCAGGTTACTAAGCAACAACTGACGCTGATGGACGAAAGCGTGGGGAGCGAACA
>252101 8_238857
TGGGGAATTTTGGACAATGGGCGAAAGCCTGATCCAGCAATGCCGCGTGAGTGAAGAAGGCCTTCGGGTTGTAAAGCTCTTTTGTCAGGGAAGAAACGGTGAGAGCTAATATCTCTTGCTAATGACGGTACCTGAAGAATAAGCACCGGCTAACTACGTGCCAGCAGCCGCGGTAATACGTAGGGTGCAAGCGTTAATCGGAATTACTGGGCGTAAAGCGTGCGCAGGCGGTTTTGTCAGTCTGATGTGAAATCCCCGGGCTCAACCTGGGAATTGCATTGGAGACTGCAAGGCTAGAATCTGGCAGAGGGGGGTAGAATTCCACGTGTAGCAGTGAAATGCGTAGATATGTGGAGGAACACCGATGGCGAAGGCAGCCCCCTGGGTCAAGATTGACGCTCATGCACGAAAGCGTGGGGAGCAAACA
>252119 5_158114
TGGGGAATATTGCACAATGGGCGCAAGCCTGATGCAGCGACGCCGCGTGAGGGATGACGGCCTTCGGGTTGTAAACCTCTTTCAGTAGGGAAGAAGCGAAAGTGACGGTACCTGCAGAAGAAGCACCGGCTAACTACGTGCCAGCAGCCGCGGTAATACGTAGGGTGCGAGCGTTATCCGGAATTATTGGGCGTAAAGAGCTCGTAGGCGGTTTGTCGCGTCTGTCGTGAAAGTCCGGGGCTTAACCCCGGATCTGCGGTGGGTACGGGCAGACTAGAGTGCAGTAGGGGAGACTGGAATTCCTGGTGTAGCGGTGGAATGCGCAGATATCAGGAGGAACACCGATGGCGAAGGCAGGTCTCTGGGCTGTAACTGACGCTGAGGAGCGAAAGCATGGGGAGCGAACA
>2529285 13_374154
TGGGGAATATTGCACAATGGGCGCAAGCCTGATGCAGCCATGCCGCGTGTATGAAGAAGGCCTTCGGGTTGTAAAGTACTTTCAGCGGGGAGGAAGGTGTTGAGGTTAATAACCTCAGCAATTGACGTTACCCGCAGAAGAAGCACCGGCTAACTCCGTGCCAGCAGCCGCGGTAATACGGAGGGTGCAAGCGTTAATCGGAATTACTGGGCGTAAAGCGCACGCAGGCGGTCTGTCAAGTCGGATGTGAAATCCCCGGGCTCAACCTGGGAACTGCATTCGAAACTGGCAGGCTAGAGTCTTGTAGAGGGGGGTAGAATTCCAGGTGTAGCGGTGAAATGCGTAGAGATCTGGAGGAATACCGGTGGCGAAGGCGGCCCCCTGGACAAAGACTGACGCTCAGGTGCGAAAGCGTGGGGAGCAAACA
>268162 13_375995
TGGGGAATATTGGACAATGGGCGAAGGCCTGATCCAGCCATGCCGCGTGTGTGAAGAAGGTCTTCGGATTGTAAAGCACTTTAAGTTGTGAGGAAGGGCATTAACCTAATACGTTAGTGTTTTGACGTTACCGACAGAATAAGCACCGGCTAACTCTGTGCCAGCAGCCGCGGTAATACAGAGGGTGCAAGCGTTAATCGGAATTACTGGGCGTAAAGCGCGCGTAGGTGGTTTGTCAAGTTGGATGTGAAAGCCCCGGGCTCAACCTGGGAACTGCATCTAAAACTGGCAAGCTAGAGTACGGTAGAGGGTGGTGGAATTTCCTGTGTAGCGGTGAAATGCGTAGATATAGGGAGGAACACCAGTGGCGAAGGCGACCACCTGGACTGATACTGACACTGAGGTGCGAAAGCGTGGGGAGCAAACA
>273974 27_734727
TGGGGAATATTGGACAATGGGCGAAAGCCTGATCCAGCTATGCCGCATGAGTTAAGAAGGCCTTTGGGTTGTAAAGCTCTTTTAGTGAGGAAGATAATGACGGTACTCACAGAAGAAGTCCTGGCTAACTCCGTGCCAGCAGCCGCGGTAATACGGAGAGGGCTAGCGTTATTCGGAATTATTGGGCGTAAAGGGCTCGTAGGCTGATTAATAAGTTAAAAGTGAAATCCCAAGGCTTAACCTTGGAATTGCTTTTAAAACTATTAATCTAGAGATTGAAAGAGGATAGAGGAATTCCTAATGTAGAGGTAAAATTCGTAAATATTAGGAGGAACACCAGTGGCGAAGGCGTCTATCTGGTTCAAATCTGACGCTGATGCGCGAAGGCGTGGGGAGCAAACA
>2772794 1_9064
TCGGGAATCTTGCGCAATGGGCGAAAGCCTGACGCAGCGACGCCGCGTGGGGGAGGAAGCCCTTCGGGGTGTAAACCCCTGTCGTCCGGGACGAAGGTGAGGGGCTGAAAGGCCTCTTGCTGACGGTACCGGAGGAGGAAGCCCCGGCTAACTACGTGCCAGCAGCCGCGGTAAGACGTAGGGGGCGAGCGTTGTCCGGAATCACTGGGCGTAAAGGGCGCGTAGGCGGCCTGGCAAGTCGGATGTGAAAGGTCCCGGCTCAACCGGGGAGGTGCATTCGAAACTGCCGGGCTTGAGGGCAGGAGAGGGCAGCGGAATTCCCGGTGGAGCGGTGAAATGCGTAGAGATCGGGAGGAACACCAGTGGCGAAGGCGGCTGCCTGGCCTGGCCCTGACGCTGAGGCGCGACAGCGTGGGGAGCGAACG
>282360 21_539142
TGGGGAATATTGCACAATGGGCGCAAGCCTGATGCAGCGACGCCGCGTGGGGGATGACGGCCTTCGGGTTGTAAACTCCTTTCGCCAGGGACGAAGCGTAAGTGACGGTACCTGGATAAGAAGCACCGGCTAACTACGTGCCAGCAGCCGCGGTAATACGTAGGGTGCGAGCGTTGTCCGGAATTACTGGGCGTAAAGAGCTCGTAGGTGGTTTGTCGCGTCGTTTGTGTAATACCGCAGCTTAACTGCGGGGTTGCAGGCGATACGGGCATAACTTGAGTGCTGTAGGGGAGACTGGAATTCCTGGTGTAGCGGTGGAATGCGCAGATATCAGGAGGAACACCGATGGCGAAGGCAGGTCTCTGGGCAGTAACTGACGCTGAGGAGCGAAAGCATGGGTAGCGAACA
>2867020 15_427522
TGGGGAATATTGGACAATGGGGGCAACCCTGATCCAGCCATGCCGCGTGAGTGAAGAAGGCCTTAGGGTTGTAAAGCTCTTTCGCCGGAGAAGATAATGACGGTATCCGGAGAAGAAGCCCCGGCTAACTTCGTGCCAGCAGCCGCGGTAATACGAAGGGGGCGAGCGTTGTTCGGAATAACTGGGCGTAAAGGGCACGTAGGCGGGTTATTAAGTTAGAGGTGAAATCCCAGGGCTTAACCTTGGAACTGCCTTTAATACTGGTAATCTAGAGTTCAGGAGAGGTGAGTGGAATTCCGAGTGTAGAGGTGAAATTCGTAGATATTCGGAGGAACACCAGTGGCGAAGGCGGCTCACTGGCCTGATACTGACGCTGAGGTGCGAAAGCGTGGGGAGCAAACA
>2896107 5_138323
TAGGGAATCTTCCGCAATGGGCGAAAGCCTGACGGAGCAACGCCGCGTGAGTGATGAAGGTCTTCGGATCGTAAAACTCTGTTATTAGGGAAGAACAAACGTGTAAGTAACTGTGCACGTCTTGACGGTACCTAATCAGAAAGCCACGGCTAACTACGTGCCAGCAGCCGCGGTAATACGTAGGTGGCAAGCGTTATCCGGAATTATTGGGCGTAAAGCGCGCGTAGGCGGTTTTTTAAGTCTGATGTGAAAGCCCACGGCTCAACCGTGGAGGGTCATTGGAAACTGGAAAACTTGAGTGCAGAAGAGGAAAGTGGAATTCCATGTGTAGCGGTGAAATGCGCAGAGATATGGAGGAACACCAGTGGCGAAGGCGACTTTCTGGTCTGTAACTGACGCTGATGTGCGAAAGCGTGGGGATCAAACA
>2927689 1_7544
TGGGGAATCTTGGACAATGGGCGAAAGCCCGATCCAGCAATATCGCGTGAGTGAAGAAGGGCAATGCCGCTTGTAAAGCTCTTTCGTCGAGTGCGCGATCATGACAGGACTCGAGGAAGAAGCCCCGGCTAACTCCGTGCCAGCAGCCGCGGTAAGACGGGGGGGGCAAGTGTTCTTCGGAATGACTGGGCGTAAAGGGCACGTAGGCGGTGAATCGGGTTGAAAGTGAAAGTCGCCAAAAAGTGGCGGAATGCTCTCGAAACCAATTCACTTGAGTGAGACAGAGGAGAGTGGAATTTCGTGTGTAGGGGTGAAATCCGGAGATCTACGAAGGAAGGCCAAAAGCGAAGGCAGCTCTCTGGGTCCCTACCGACGCTGGTGTGCGAAAGCATGGGGAGCGAACG
>3047667 2_56199
TAAGGAATATTGGTCAATGGACGCAAGTCTGAACCAGCCATGCCGCGTGAAGGATGAAGGTCCTCTGGATTGTAAACTTCTTTTATTTGGGAAGAAACCCATTTTTTCTAAAGTGGTTGACGGTACCAGATGAATAAGCACCGGCTAACTCCGTGCCAGCAGCCGCGGTAATACGGAGGGTGCAAGCGTTATCCGGATTCACTGGGTTTAAAGGGTGCGTAGGTGGGCAGGTAAGTCAGTGGTGAAATCTCCGGGCTTAACCCGGAAACTGCCATTGATACTATCTGTCTTGAATACCGTGGAGGTGAGCGGAATATGTCATGTAGCGGTGAAATGCTTAGATATGACATAGAACACCAATTGCGAAGGCAGCTCACTACGCGAATATTGACACTGAGGCACGAAAGCGTGGGGATCAAACA
>3057707 1_1328
TGGGGAATATTGGACAATGGGCGAAAGCCTGATCCAGCCATGCCGCGTGTGTGAAGAAGGTCTTCGGATTGTAAAGCACTTTAAGTTGGGAGGAAGGGCAGTTACCTAATACGTGATTGTTTTGACGTTACCGACAGAATAAGCACCGGCTAACTCTGTGCCAGCAGCCGCGGTAATACAGAGGGTGCAAGCGTTAATCGGAATTACTGGGCGTAAAGCGCGCGTAGGTGGTTTGTTAAGTTGGATGTGAAATCCCCGGGCTCAACCTGGGAACTGCATTCAAAACTGACTGACTAGAGTATGGTAGAGGGTGGTGGAATTTCCTGTGTAGCGGTGAAATGCGTAGATATAGGAAGGAACACCAGTGGCGAAGGCGACCACCTGGACTAATACTGACACTGAGGTGCGAAAGCGTGGGGAGCAAACA
>3139552 12_366217
TGGGGAATATTGGACAATGAGCGAAAGCTTGATCCAGCTATGTCGCGTGTGTGAAGAAGGCCTTAGGGTTGTAAAACACTTTCAACAAAGGAAGAAGAAAAAATAATTTAAAAAAATATTTTTTTTGACGTTATTTGTAAAAGAAGCACCGGCTAACTTCGTGCCAGCAGCCGCGGTAATACGAGGGGTGCAAGCGTTAATCGGAATTATTGGGCGTAAAGGGTGTGTAGGTTGTTTGTAAAAGTTAATTGTTAAATATATTAAAGTAATTTAATATAGCATTTAATACTAATAAACTTGAGTATAAAAGAAGAAATTAGAATTTCAGGAGTAGCAGTGAAATGCTTAGATATCTGAAAGAATACTAGTGGCGAAGGCGTATTTCTATTTTAATACTGACACTAATACACGAAAGCATGGGGAGCAAACA
>322136 5_136661
TAGGGAATCTTCCGCAATGGACGAAAGTCTGACGGAGCAACGCCGCGTGAGCGAAGAAGGTCTTCGGATCGTAAAGCTCTGTTGTTAGGGAAGAACAAGTATCGGAGGAAATGCCGGTACCTTGACGGTACCTGACGAGAAAGCCACGGCTAACTACGTGCCAGCAGCCGCGGTAATACGTAGGTGGCAAGCGTTGTCCGGAATTATTGGGCGTAAAGCGCGCGCAGGCGGTCCTTTAAGTCTGATGTGAAATCTTGCGGCTCAACCGCAAGCGGTCATTGGAAACTGGGGGACTTGAGTGCAGAAGAGGAAAGCGGAATTCCACGTGTAGCGGTGAAATGCGTAGAGATGTGGAGGAACACCAGTGGCGAAGGCGGCTTTCTGGTCTGTAACTGACGCTGAGGCGCGAAAGCGTGGGGAGCAAACA
>3385021 5_165913
TAGGGAATCTTCCGCAATGGGCGAAAGCCTGACGGAGCAACGCCGCGTGAGTGATGAAGGTCTTCGGATCGTAAAACTCTGTTATTAGGGAAGAACAAATGTGTAAGTAACTATGCACGTCTTGACGGTACCTAATCAGAAAGCCACGGCTAACTACGTGCCAGCAGCCGCGGTAATACGTAGGTGGCAAGCGTTATCCGGAATTATTGGGCGTAAAGCGCGCGTAGGCGGTTTTTTAAGTCTGATGTGAAAGCCCACGGCTCAACCGTGGAGGGTCATTGGAAACTGGAAAACTTGAGTGCAGAAGAGGAAAGTGGAATTCCATGTGTAGCGGTGAAATGCGCAGAGATATGGAGGAACACCAGTGGCGAAGGCGACTTTCTGGTCTGTAACTGACGCTGATGTGCGAAAGCGTGGGGATCAAACA
>34112 40_1222108
TAGGGAATCTTCCGCAATGGACGAAAGTCTGACGGAGCGACGCCGCGTGAGCGAAGAAGGCCTTCGGGTCGTAAAGCTCTGTTGTGAGGGACGAAGGAGCGCCGTTTGAACAAGGCGGCGCGGTGACGGTACCTCACGAGAAAGCCCCGGCTAACTACGTGCCAGCAGCCGCGGTAATACGTAGGGGGCGAGCGTTGTCCGGAATTATTGGGCGTAAAGCGCGCGCAGGCGGTTCCTTAAGTCTGATGTGAAAGCCCACGGCTCAACCGTGGAGGGTCATTTGAAACTGGGGGACTTGAGTGCAGGAGAGGAGAGCGGAATTCCACGTGTGCGGTGAAATGCGTAGAGATGTGGAGGAACACCAGTGGCGAAGGCGGCTCTCTGGCCTGCAACTGACGCTGAGGCGCGAAAGCGTGGGGAGCAAACA
>3487653 15_418862
TGGGGAATTTTGGACAATGGGCGCAAGCCTGATCCAGCAATGCCGCGTGCAGGAAGAAGGCCTTCGGGTTGTAAACTGCTTTTGTCAGGGAAGAAATCCTTTGGGTTAATACCTCGAAGGGATGACGGTACCTGAAGAATAAGCACCGGCTAACTACTTGCCAGCAGCCGCGGTAATACGTAGGGTGCGAGCGTTAATCGGAATTACTGGGCGTAAAGCGTGCGCAGGCGGCTTTGCAAGACAGAGGTGAAATCCCCGGGCTCAACCTGGGAACTGCCTTTGTGACTGCAAGGCTAGAGTACGGCAGAGGGGGATGGAATTCCGCGTGTAGCAGTGAAATGTGTAGATATGCGGAGGAACACCGATGGCGAAGGCAATCCCCTGGGCCTGTACTGACGCTCATGCACGAAAGCGTGGGGAGCAAACA
>3538859 11_318074
TGGGGAATATTGGACAATGAGCGAAAGCTTGATCCAGCTATGTCGCGTGTGTGAAGAAGGCCTTAGGGTTGTAAAACACTTTCAACAAAGGAAGAAGAAAAAATAATTTAAAAAAATATTTTTTTTGACGTTATTTGTAAAAGAAGCACCGGCTAACTTCGTGCCAGCAGCCGCGGTAATACGAGGGGTGCAAGCGTTAATCGGAATTATTGGGCGTAAAGGGTGTGTAGGTTGTTTTTAAAAGTTAATTGTTAAATATATTAAAGTAATTTAATATAGCATTTAATACTAATAAACTTGAGTATAAAAGAAGAAATTAGAATTTCAGGAGTAGCAGTGAAATGCTTAGATATCTGAAAGAATACTAGTGGCGAAGGCGTATTTCTATTTTAATACTGACACTAATACACGAAAGCATGGGGAGCAAACA
>370736 22_578438
TGGGGAATATTGCACAATGGGCGCAAGCCTGATGCAGCGACGCCGCGTGGGGGATGACGGCCTTCGGGTTGTAAACTCCTTTCGCCAAGGACGAAGAGGATATTGACGGTACTTGGAGAAGAAGCACCGGCTAACTACGTGCCAGCAGCCGCGGTAATACGTAGGGTGCGAGCGTTGTCCGGAATTACTGGGCGTAAAGAGCTCGTAGGTGGTTTGTCGCGTCGTTTGTGTAAGTCCGCAGCTTAACTGCGGGACTGCAGGCGATACGGGCATAACTTGAGTGCTGTAGGGGAGACTGGAATTCCTGGTGTAGCGGTGGAATGCGCAGATATCAGGAGGAACACCGATGGCGAAGGCAGGTCTCTGGGCAGTAACTGACGCTGAGGAGCGAAAGCATGGGGAGCGAACA
>3873982 17_445371
TGGGGAATATTGGACAATGAGCGAAAGCTTGATCCAGCTATGTCGCGTGTGTGAAGAAGGCCTTAGGGTTGTAAAACACTTTCAACAAAGGAAGAAGAAAAAATAAAATAATAAAATATTTTTTTTGACGTTATTTGTAAAAGAAGCACCGGCTAACTTCGTGCCAGCAGCCGCGGTAATACGAGGGGTGCAAGCGTTAATCGGAATTATTGGGCGTAAAGGGTGTGTAGGTTGTTTTTAAAAGTTAATTGTTAAATATATTAAAGCAATTTAATATAGCGATTAATACTAATAAACTTGAGTATAAAAGAAGAAATTAGAATTTCAGGAGTAGCAGTGAAATGCTTAGATATCTGAAAGAATACTAGTGGCGAAGGCGTTTTTCTATTTTAATACTGACACTAATACACGAAAGCATGGGGAGCAAACA
>4154872 5_150972
TGAGGAATATTGGTCAATGGGTGCAAGCCTGAACCAGCCATCCCGCGTGAAGGACGACTGCCCTATGGGTTGTAAACTTCTTTTGTATAGGGATAAACCTACCCTCGTGAGGGTAGCTGAAGGTACTATACGAATAAGCACCGGCTAACTCCGTGCCAGCAGCCGCGGTAATACGGAGGGTGCAAGCGTTATCCGGATTTATTGGGTTTAAAGGGTCCGTAGGCGGACTTATAAGTCAGTGGTGAAAGCCTGTCGCTTAACGATAGAACTGCCATTGATACTGTAAGTCTTGGGTATATTTGAGGTAGCTGGAATAAGTAGTGTAGCAGTGAAATGCATAGATATTACTTAGAACACCAATTGCGAAGGCAGGTTACCAAGATATAACTGACGCTGAGGGACGAAAGCGTGGGGAGCGAACA
>417366 5_149283
TGGGGAATATTGGACAATGGGCGCAAGCCTGATCCAGCCATGCCGCGTGAGTGATGACGGCCTTAGGGTTGTAAAGCTCTTTCGCACGCGACGATAATGACGGTAGCGTGAGAAGAAGCCCCGGCTAACTTCGTGCCAGCAGCCGCGGTAATACGAAGGGGGCTAGCGTTGTTCGGAATCACTGGGCGTAAAGGGTGCGTAGGCTGGTTCTTAAGTCAGGGGTGAAATCCCGAGGCTCAACCTCGGAACGGCCTTTGATACTGGGGATCTTGAGTCCGGAAGAGGTGAGTGGAACTGCGAGTGTAGAGGTGAAATTCGTAGATATTCGCAAGAACACCGGTGGCGAAGGCGGCTCACTGGTCCGGAACTGACGCTGAGGCACGACAGCGTGGGGAGCAAACA
>4245392 13_387174
TGGGGAATCTTAGACAATGGGGGCAACCCTGATCTAGCCATGCCGCGTGAGTGATGAAGGCCTTAGGGTTGTAAAGCTCTTTCAGCTGGGAAGATAATGACGGTACCAGCAGAAGAAGCCCCGGCTAACTCCGTGCCAGCAGCCGCGGTAATACGGAGGGGGCTAGCGTTGTTCGGAATTACTGGGCGTAAAGCGCACGTAGGCGGACCGGAAAGTCAGAGGTGAAATCCCAGGGCTCAACCTTGGAACTGCCTTTGAAACTATCGGTCTGGAGTTCGAGAGAGGTGAGTGGAATTCCGAGTGTAGAGGTGAAATTCGTAGATATTCGGAGGAACACCAGTGGCGAAGGCGGCTCACTGGCTCGATACTGACGCTGAGGTGCGAAAGCGTGGGGAGCAAACA
>4294749 5_150259
TGGGGAATATTGCACAATGGGCGCAAGCCTGATGCAGCGACGCCGCGTGAGGGATGGAGGCCTTCGGGTTGTAAACCTCTTTCGCCAGTGAAGCAGGCTTGCTCCTTGTGGGTGGGTTGACGGTAGCTGGATAAGAAGCGCCGGCTAACTACGTGCCAGCAGCCGCGGTAATACGTAGGGCGCGAGCGTTGTCCGGAATTATTGGGCGTAAAGAGCTCGTAGGCGGCTGGTCGCGTCTGTCGTGAAATCCTCTGGCTTAACTGGGGGCTTGCGGTGGGTACGGGCCGGCTTGAGTGCGGTAGGGGAGACTGGAACTCCTGGTGTAGCGGTGGAATGCGCAGATATCAGGAAGAACACCGGTGGCGAAGGCGGGTCTCTGGGCCGTTACTGACGCTGAGGAGCGAAAGCGTGGGGAGCGAACA
>4303249 42_1243051
TGGGGAATATTGGACAATGGGCGCAAGCCTGATCCAGCCATGCCGCGTGAGTGATGAAGGCCTTAGGGTTGTAAAGCTCTTTTGTCCGGGACGATAATGACGGTACCGGAAGAATAAGCCCCGGCTAACTTCGTGCCAGCAGCCGCGGTAATACGAAGGGGGCTAGCGTTGTTCGGAATTACTGGGCGTAAAGGGCGCGTAGGCGGCCATTCAAGTCGGGGGTGAAAGCCTGTGGCTCAACCACGGAATTGCCTTTAATACTGTTTGGCTTGAGTCTGGTAGAGGTTAGTGGAACTGCGAGTGTAGAGGTGAAATTCGTAGATATTCGCAAGAACACCAGTGGCGAAGGCGGCCAACTGGACCATTACTGACGCTGAGGCGCGAAAGCGTGGGGAGCAAACA
>4305211 1_16065
TAGGGAATCTTCCGCAATGGACGAAAGTCTGACGGAGCAACGCCGCGTGAGTGAGGAAGGTCTTCGGATCGTAAAGCTCTGTTGCCAGGGAAGAATCCCCTGGGGAGTCACTGCCCCGGGGTTGACGGTACCTGAGAAGAAAGCCCCGGCTAACTACGTGCCAGCAGCCGCGGTAATACGTAGGGGGCGAGCGTTGTCCGGAATTATTGGGCGTAAAGCGCGCGCAGGCGGTTTTGTAAGTCCGATTGTTTAAACCCGGGGCTCAACCTCGGGTCGCAAGGGAAACTGCAAGACTTGAGTGCAGGAGAGGGAAGCGGAATTCCATGTGTAGCGGTGAAATGCGTAGAGATATGGAGGAACACCAGTGGCGAAGGCGGCTTCCTGGCCTGTAACTGACGCTGAGGCGCGAAAGCGTGGGGAGCAAACA
>4307347 24_637086
TGGGGAATATTGGACAATGGGCGCAAGCCTGATCCAGCCATGCCGCGTGAGTGATGAAGGCCTTAGGGTTGTAAAGCTCTTTTGTCCGGGACGATAATGACGGTACCGGAAGAATAAGCCCCGGCTAACTTCGTGCCAGCAGCCGCGGTAATACGAAGGGGGCTAGCGTTGCTCGGAATCACTGGGCGTAAAGGGCGCGTAGGCGGCCGGTTAAGTCGGGGGTGAAAGCCTGTGGCTCAACCACAGAATTGCCTTCGATACTGGTTGGCTTGAGACCGGAAGAGGACAGCGGAACTGCGAGTGTAGAGGTGAAATTCGTAGATATTCGCAAGAACACCAGTGGCGAAGGCGGCTGTCTGGTCCGGTTCTGACGCTGAGGCGCGAAAGCGTGGGGAGCAAACA
>4307977 5_153179
TGGGGAATTTTGGACAATGGGGGCAACCCTGATCCAGCAATGCCGCGTGAGTGAAGAAGGCCTTCGGGTTGTAAAGCTCTTTTGTCAGGGAAGAAACGGTGATCTCTAATATAGATTGCTAATGACGGTACCTGAAGAATAAGCACCGGCTAACTACGTGCCAGCAGCCGCGGTAATACGTAGGGTGCAAGCGTTAATCGGAATTACTGGGCGTAAAGCGTGCGCAGGCGGTTTTGTAAGTCTGATGTGAAATCCCCGGGCTCAACCTGGGAACTGCATTGGAGACTGCAAGGCTAGAGTGTGTCAGAGGGGGGTAGAATTCCACGTGTAGCAGTGAAATGCGTAGAGATGTGGAGGAATACCGATGGCGAAGGCAGCCCCCTGGGATAACACTGACGCTCATGCACGAAAGCGTGGGGAGCAAACA
>4311939 5_145823
TGGGGAATATTGCACAATGGGCGCAAGCCTGATGCAGCGACGCCGCGTGAGGGATGACGGCCTTCGGGTTGTAAACCTCTGTTAGCATCGAAGAAGCGAAAGTGACGGTAGGTGCAGAGAAAGCGCCGGCTAACTACGTGCCAGCAGCCGCGGTAATACGTAGGGCGCGAGCGTTGTCCGGAATTATTGGGCGTAAAGAGCTTGTAGGCGGTTGGTCGCGTCTGCTGTGAAAGGCTGGGGCTTAACCCTGGTTTTGCAGTGGGTACGGGCTAACTAGAGTGCAGTAGGGGAGACTGGAATTCCTGGTGTAGCGGTGGAATGCGCCGATATCAGGAGGAACACCGATGGCGAAGGCAGGTCTCTGGGCTGTAACTGACGCTGAGAAGCGAAAGCATGGGGAGCGAACA
>4312969 22_554877
TGGGGAATATTGGACAATGGGCGAAAGCCTGACGGAGCAACGCCGCGTGAGTGATGAAGGTCTTCGGATCGTAAAACTCTGTTATTAGGGAAGAATAAATGTGTAAGTAACTATGCACGTCTTGACGGTACCTAATCAGAAAGCCACGGCTAACTACGTGCCAGCAGCCGCGGTAATACGTAGGTGGCAAGCGTTATCCGGAATTATTGGGCGTAAAGCGCGCGTAGGCGGTTTTTTAAGTCTGATGTGAAAGCCCACGGCTCAACCGTGGAGGGTCATTGGAAACTGGAAAACTTGAGTGCAGAAGAGGAAAGTGGAATTCCATGTGTAGCGGTGAAATGCGCAGAGATATGGAGGAACACCAGTGGCGAAGGCGACTTTCTGGTCTGTAACTGACGCTGATGTGCGAAAGCGTGGGGATCAAACA
>4324196 17_443548
TGAGGAATATTGGTCAATGGGCGAGAGCCTGAACCAGCCAAGTAGCGTGCAGGATGACGGCCCTCCGGGTTGTAAACTGCTTTTAGTTGGGAATAAAAAAAGGGACTTGTCCCTTCTTGTATGTACCTTCAGAAAAAGGACCGGCTAATTCCGTGCCAGCAGCCGCGGTAATACGGAAGGTCCAGGCGTTATCCGGATTTATTGGGTTTAAAGGGAGCGTAGGCGGATTGTTAAGTCAGCGGTTAAAGGGTGTGGCTCAACCATGCATTGCCGTTGAAACTGGCGATCTTGAGTGCAGACAGGGATGCCGGAATTCGTGGTGTAGCGGTGAAATGCTTAGATATCACGAAGAACTCCGATCGCGAAGGCAGGTGTCCGGGCTGCAACTGACGCTGAGGCTCGAAAGTGTGGGTATCAAACA
>4327233 48_1279362
TGGGGAATATTGCACAATGGGCGAAAGCCTGATGCAGCAACGCCGCGTGAGGGATGACGGCCTTCGGGTTGTAAACCTCTTTTAGTAGGGAAGAAGCGAAAGTGACGGTACCTGCAGAAAAAGCACCGGCTAACTACGTGCCAGCAGCCGCGGTAATACGTAGGGTGCAAGCGTTGTCCGGAATTATTGGGCGTAAAGAGCTCGTAGGCGGTTTGTCGCGTCTGCTGTGAAATCCCGAGGCTCAACCTCGGGCTTGCAGTGGGTACGGGCAGACTAGAGTGCGGTAGGGGAGATTGGAATTCCTGGTGTAGCGGTGGAATGCGCAGATATCAGGAGGAACACCGATGGCGAAGGCAGATCTCTGGGCCGTAACTGACGCTGAGGAGCGAAAGCGTGGGGAGCGAACA
>4327501 48_1280408
TGGGGAATATTGGACAATGGGCGAAAGCCTGATCCAGCCATGCCGCGTGTGTGAAGAAGGCCTTCGGGTCGTAAAGCACTTTAAGTTGGGAGGAAGGGCTCATAGCGAATACCTGTGAGTTTTGACGTTACCAACAGAATAAGCACCGGCTAACTTCGTGCCAGCAGCCGCGGTAATACGAAGGGTGCAAGCGTTAATCGGAATTACTGGGCGTAAAGCGCGCGTAGGTGGCTTGATAAGTTGGATGTGAAATCCCCGGGCTCAACCTGGGAACTGCATCCAAAACTGTCTGGCTAGAGTGCGGTAGAGGGTAGTGGAATTTCCAGTGTAGCGGTGAAATGCGTAGATATTGGAAGGAACACCAGTGGCGAAGGCGACTACCTGGACTGACACTGACACTGAGGTGCGAAAGCGTGGGGAGCAAACA
>4336568 8_239685
TAGGGAATATTGGACAATGGGCGAAAGCCTGATCCAGCAATGCCGCGTGAGTGATGAAGGCCTTAGGGTTGTAAAGCTCTTTTACCCGAGATGATAATGACAGTATCGGGAGAATAAGCTCCGGCTAACTCCGTGCCAGCAGCCGCGGTAATACGGAGGGAGCTAGCGTTGTTCGGAATTACTGGGCGTAAAGCGCACGTAGGCGGCGATTTAAGTCAGAGGTGAAAGCCCGGGGCTCAACCCCGGAACTGCCTTTGAGACTGGATTGCTAGAATCTTGGAGAGGCGAGTGGAATTCCGAGTGTAGAGGTGAAATTCGTAGATATTCGGAAGAACACCAGTGGCGAAGGCGGCTCGCTGGACAAGTATTGACGCTGAGGTGCGAAAGCGTGGGGAGCAAACA
>4343194 5_138965
TGGGGAATCTTAGACAATGGGCGCAAGCCTGATCTAGCCATGCCGCGTGGGTGATGAAGGCCTTAGGGTCGTAAAGCCCTTTCGCTGGGGAAGATAATGACGGTACCCAGTAAAGAAACCCCGGCTAACTCCGTGCCAGCAGCCGCGGTAATACGGAGGGGGTTAGCGTTGTTCGGAATGACTGGGCGTAAAGCGCGCGTAGGCGGATCATCAAGTCGGGGGTGAAATCCCGGGGCTCAACCCCGGAATGGCCTTCGAGACTGGTGGTCTTGAGTTCGAGAGAGGTGAGTGGAATTCCGAGTGTAGAGGTGAAATTCGTAGATATTCGGAGGAACACCAGTGGCGAAGGCGGCTCACTGGCTCGATACTGACGCTGAGGTGCGAAAGCGTGGGGAGCAAACA
>4345285 5_149752
TAGGGAATCTTCCGCAATGGGCGAAAGCCTGACGGAGCAACGCCGCGTGAGTGAAGAAGGTCTTCGGATCGTAAAACTCTGTTATTAGGGAAGAACAAATGTGTAAGTAACTATGCACGTCTTGACGGTACCTAATCAGAAAGCCACGGCTAACTACGTGCCAGCAGCCGCGGTAATACGTAGGTGGCAAGCGTTATCCGGAATTATTGGGCGTAAAGCGCGCGTAGGCGGTTTTTTAAGTCTGATGTGAAAGCCCACGGCTCAACCGTGGAGGGTCATTGGAAACTGGAAAACTTGAGTGCAGAAGAGGAAAGTGGAATTCCATGTGTAGCGGTGAAATGCGCAGAGATATGGAGGAACACCAGTGGCGAAGGCGACTTTCTGGTCTGTAACTGACGCTGATGTGCGAAAGCGTGGGGATCAAACA
>4346614 7_214866
TAGGGAATCTTCGGCAATGGACGGAAGTCTGACCGAGCAACGCCGCGTGAGTGAAGAAGGTTTTCGGATCGTAAAGCTCTGTTGTAAGAGAAGAACGAGTGTGAGAGTGGAAAGTTCACACTGTGACGGTATCTTACCAGAAAGGGACGGCTAACTACGTGCCAGCAGCCGCGGTAATACGTAGGTCCCGAGCGTTGTCCGGATTTATTGGGCGTAAAGCGAGCGCAGGCGGTTAGATAAGTCTGAAGTTAAAGGCTGTGGCTTAACCATAGTACGCTTTGGAAACTGTTTAACTTGAGTGCAAGAGGGGAGAGTGGAATTCCATGTGTAGCGGTGAAATGCGTAGATATATGGAGGAACACCGGTGGCGAAAGCGGCTCTCTGGCTTGTAACTGACGCTGAGGCTCGAAAGCGTGGGGAGCAAACA
>4353264 3_80667
TGGGGAATCTTGCGCAATGGGCGAAAGCCTGACGCAGCCATGCCGCGTGAATGATGAAGGTCTTAGGATTGTAAAATTCTTTCACCGGGGACGATAATGACGGTACCCGGAGAAGAAGCCCCGGCTAACTTCGTGCCAGCAGCCGCGGTAATACGAAGGGGGCTAGCGTTGCTCGGAATTACTGGGCGTAAAGGGAGCGTAGGCGGACATTTAAGTCAGGGGTGAAATCCCGGGGCTCAACCTCGGAATTGCCTTTGATACTGGGTGTCTTGAGTATGAGAGAGGTGTGTGGAACTCCGAGTGTAGAGGTGAAATTCGTAGATATTCGGAAGAACACCAGTGGCGAAGGCGACACACTGGCTCATTACTGACGCTGAGGCTCGAAAGCGTGGGGAGCAAACA
>4361819 2_48377
TAGGGAATCTTCCGCAATGGGCGCAAGCCTGACGGAGCAACGCCGCGTGAGCGAGGAAGGCCTTCGGGTCGTAAAGCTCTGTTGTCGGGGAAGAACGGCGCAAAGGGGATTTGCGTGTGACGGTACCCGACGAGAAAGCCCCGGCTAACTACGTGCCAGCAGCCGCGGTAATACGTAGGGGGCGAGCGTTGTCCGGAATCATTGGGCGTAAAGCGTGCGCAGGCGGCTTCTTAAGTTGGGAGTGAAAGGCCGCGGCTTAACCGCGGATGGGCTTTCAAAACTGGGGAGCTTGAGTGCAGGAGAGGGAAGCGGAACTCCATGTGTAGCGGTGAAATGCGTAGAGATATGGAGGAACACCGGTGGCGAAGGCGGCTTCCTGGCCTGTAACTGACGCTCAGGCACGAAAGCGTGGGGAGCAAACA
>4363508 11_336616
TGGGGAATATTGGACAATGGGCGAAAGCCTGATCCAGCAATGCCGCGTGAGTGATGAAGGCCTTAGGGTTGTAAAGCTCTTTTACCCGGGATGATAATGACAGTACCGGGAGAATAAGCTCCGGCTAACTCCGTGCCAGCAGCCGCGGTAATACGGAGGGAGCTAGCGTTGTTCGGAATTACTGGGCGTAAAGCGCACGTAGGCGGCTTTGTAAGTTAGAGGTGAAAGCCTGGAGCTCAACTCCAGAATTGCCTTTAAGACTGCATCGCTCGAATCCAGGAGAGGTGAGTGGAATTCCGAGTGTAGAGGTGAAATTCGTAGATATTCGGAAGAACACCAGTGGCGAAGGCGGCTCACTGGACTGGTATTGACGCTGAGGTGCGAAAGCGTGGGGAGCAAACA
>4369179 2_34683
TGGGGAATATTGGACAATGGGCGAAAGCCTGATCCAGCCATGCCGCGTGAGTGATGAAGGCCCTAGGGTTGTAAAGCTCTTTCAGCGGGGAAGATAATGACGGTACCCGCAGAAGAAGCCCCGGCTAACTTCGTGCCAGCAGCCGCGGTAATACGAAGGGGGCTAGCGTTGTTCGGAATTACTGGGCGTAAAGGGCGCGTAGGCGGATTTGCAAGTTAGGGGTGAAATCCCGGGGCTCAACCCCGGAACTGCCTCTAAAACTGCTAATCTAGAGTTCGGGAGAGGTGAGTGGAATTCCGAGTGTAGAGGTGAAATTCGTAGATATTCGGAGGAACACCAGTGGCGAAGGCGGCTCACTGGCCCGAAACTGACGCTGAGGCGCGAAAGCGTGGGGAGCAAACA
>4371191 27_717935
TGGGGAATATTGGACAATGGGCGAAAGCCTGATCCAGCCATGCCGCGTGTGTGAAGAAGGTCTTCGGATTGTAAAGCACTTTAAGTTGGGAGGAAGGGTTGTAGATTAATACTCTGCAATTTTGACGTTACCGACAGAATAAGCACCGGCTAACTCTGTGCCAGCAGCCGCGGTAATACAGAGGGTGCAAGCGTTAATCGGAATTACTGGGCGTAAAGCGCGCGTAGGTGGTTTGTTAAGTTGGATGTGAAAGCCCCGGGCTCAACCTGGGAACTGCATCCAAAACTGGCAAGCTAGAGTACGGTAGAGGGTGGTGGAATTTCCTGTGTAGCGGTGAAATGCGTAGATATAGGAAGGAACACCAGTGGCGAAGGCGACCACCTGGACTGATACTGACACTGAGGTGCGAAAGCGTGGGGAGCAAACA
>4379242 2_51981
TAGGGAATCTTCCACAATGGACGCAAGTCTGATGGAGCAACGCCGCGTGAGTGAAGAAGGTTTTCGGATCGTAAAGCTCTGTTGTTGGTGAAGAAGGATAGGGATAGTAACTGATTCTTATTTGACGGTAATCAACCAGAAAGTCACGGCTAACTACGTGCCAGCAGCCGCGGTAATACGTAGGTGGCAAGCGTTGTCCGGATTTATTGGGCGTAAAGCGAACGCAGGCGGGAGAACAAGTCAGCTGTGAAAGCCCTCGGCTTAACCGGGGAAGTGCAGCTGAAACTGTTTTTCTTGAGTGCAGAAGAGGAGAGTGGAACTCCATGTGTAGCGGTGGAATGCGTAGATATATGGAAGAACACCAGTGGCGAAGGCGGCTCTCTGGTCTGTAACTGACGCTGAGGTTCGAAAGCATGGGTAGCGAACA
>4386920 8_249587
TGGGGAATATTGGACAATGGGCGAAAGCCTGATCCAGCCATGCCGCGTGTGTGAAGAAGGTCTTCGGATTGTAAAGCACTTTAAGTTGGGAGGAAGGGCATTAACCTAATACGTTAGTGTTTTGACGTTACCGACAGAATAAGCACCGGCTAACTCTGTGCCAGCAGCCGCGGTAATACAGAGGGTGCAAGCGTTAATCGGAATTACTGGGCGTAAAGCGCGCGTAGGTGGTTTGTTAAGTTGGATGTGAAATCCCCGGGCTCAACCTGGGAACTGCATTCAAAACTGACTGACTAGAGTATGGTAGAGGGTGGTGGAATTTCCTGTGTAGCGGTGAAATGCGTAGATATAGGAAGGAACACCAGTGGCGAAGGCGACCACCTGGACTAATACTGACACTGAGGTGCGAAAGCGTGGGGAGCAAACA
>4391262 31_869776
TGGGGAATATTGCACAATGGGCGCAAGCCTGATGCAGCCATGCCGCGTGTATGAAGAAGGCCTTCGGGTTGTAAAGTACTTTCAGCGGGGAGGAAGGGAGTAAAGTTAATACCTTTGCTCATTGACGTTACCCGCAGAAGAAGCACCGGCTAACTCCGTGCCAGCAGCCGCGGTAATACGGAGGGTGCAAGCGTTAATCGGAATTACTGGGCGTAAAGCGCACGCAGGCGGTTTGTTAAGTCAGATGTGAAATCCCCGGGCTCAACCTGGGAACTGCATCTGATACTGGCAAGCTTGAGTCTCGTAGAGGGGGGTAGAATTCCAGGTGTAGCGGTGAAATGCGTAGAGATCTGGAGGAATACCGGTGGCGAAGGCGGCCCCCTGGACGAAGACTGACGCTCAGGTGCGAAAGCGTGGGGAGCAAACA
>4392549 3_81368
TAGGGAATCTTCGGCAATGGGGGCAACCCTGACCGAGCAACGCCGCGTGAGTGAAGAAGGTTTTCGGATCGTAAAGCTCTGTTGTAAGTCAAGAACGAGTGTGAGAGTGGAAAGTTCACACTGTGACGGTAGCTTACCAGAAAGGGACGGCTAACTACGTGCCAGCAGCCGCGGTAATACGTAGGTCCCGAGCGTTGTCCGGATTTATTGGGCGTAAAGCGAGCGCAGGCGGTTTGATAAGTCTGAAGTTAAAGGCTGTGGCTCAACCATAGTTCGCTTTGGAAACTGTCAAACTTGAGTGCAGAAGGGGAGAGTGGAATTCCATGTGTAGCGGTGAAATGCGTAGATATATGGAGGAACACCGGTGGCGAAAGCGGCTCTCTGGTCTGTAACTGACGCTGAGGCTCGAAAGCGTGGGGAGCGAACA
>4407979 11_319698
TAGGGAATCTTCCACAATGGGCGAAAGCCTGATGGAGCAACGCCGCGTGAGTGAAGAAGGATTTCGGTTCGTAAAACTCTGTTGTAAGGGAAGAACAAGTACAGTAGTAACTGGCTGTACCTTGACGGTACCTTATTAGAAAGCCACGGCTAACTACGTGCCAGCAGCCGCGGTAATACGTAGGTGGCAAGCGTTGTCCGGAATTATTGGGCGTAAAGCGCGCGCAGGTGGTTTCTTAAGTCTGATGTGAAAGCCCACGGCTCAACCGTGGAGGGTCATTGGAAACTGGGAGACTTGAGTGCAGAAGAGGATAGTGGAATTCCAAGTGTAGCGGTGAAATGCGTAGAGATTTGGAGGAACACCAGTGGCGAAGGCGACTATCTGGTCTGTAACTGACACTGAGGCGCGAAAGCGTGGGGAGCAAACA
>4414596 8_257023
TAGGGAATCTTCCGCAATGGACGAAAGTCTGACGGAGCGATGCCGCGTGAGCGAAGAAGGTCTTCGGATCGTAAAGCTCTGTTGTTAGGGAAGAAGAAGCGCCGTTCGAAGAGGGCGGCGCGGTGACGGTACCTAACGAGAAAGCCCCGGCTAACTACGTGCCAGCAGCCGCGGTAATACGTAGGGGGCGAGCGTTGTCCGGAATTATTGGGCGTAAAGCGCGCGCAGGCGGTCCCTTAAGTCTGATGTGAAAGCCCACGGCTTAACCGTGGAGGGTCATTGGAAACTGGGGGGCTTGAGGGCAGAAGAGGAGAGCGGAATTCCACGTGTAGCGGTGAAATGTGTAGAGATGTGGAGGAACACCAGTGGCGAAGGCGGCTCTCTGGTCTGTAACTGACGCTGAGGCGCGAAAGCGTGGGGAGCAAACA
>4415689 9_271461
GGGGAATTTTGCACAATGGGCGAAAGCCTGATGCAGCGACGCCGCGTGAGGGATGACGGCCTTCGGGTTGTAAACCTCTTTCAGCAGGGAAGAAGCGAAAGTGACGGTACCTGCAGAAGAAGCGCCGGCTAACTACGTGCCAGCAGCCGCGGTAATACGTAGGGCGCAAGCGTTGTCCGGAATTATTGGGCGTAAAGAGCTTGTAGGTGGCTTGTCGCGTCTGCCGTGAAAACCCGAGGCTCAACCTCGGGCGTGCGGTGGGTACGGGCAGGCTAGAGTGTGGTAGGGGAGACTGGAACTCCTGGTGTAGCGGTGAAATGCGCAGATATCAGGAAGAACACCGATGGCGAAGGCAGGTCTCTGGGCCATTACTGACACTGAGAAGCGAAAGCGTGGGGAGCAAACA
>4420570 1_181
TGGGGAATTTTCCGCAATGGGCGAAAGCCTGACGGAGCAATGCCGCGTGGAGGTAGAAGGCCCACGGGTCGTGAACTTCTTTTCCCGGAGAAGAAGCAATGACGGTATCTGGGGAATAAGCATCGGCTAACTCTGTGCCAGCAGCCGCGGTAATACAGAGGATGCAAGCGTTATCCGGAATGATTGGGCGTAAAGCGTCTGTAGGTGGCTTTTTAAGTCCGCCGTCAAATCCCAGGGCTCAACCCTGGACAGGCGGTGGAAACTACCAAGCTGGAGTACGGTAGGGGCAGAGGGAATTTCCGGTGGAGCGGTGAAATGCGTAGAGATCGGAAAGAACACCAACGGCGAAAGCACTCTGCTGGGCCGACACTGACACTGAGAGGCGAAAGCTAGGGGAGCGAATG
>4422405 5_159081
TGGGGAATATTGCACAATGGGCGAAAGCCTGATGCAGCGACGCCGCGTGAGGGATGACGGCCTTCGGGTTGTAAACCTCTTTCAGTAGGGAAGAAGCGAAAGTGACGGTACCTGCAGAAGAAGCACCGGCTAACTACGTGCCAGCAGCCGCGGTAATACGTAGGGTGCGAGCGTTATCCGGAATTATTGGGCGTAAAGAGCTCGTAGGCGGTTTGTCGCGTCTGTCGTGAAAGTCCGGGGCTTAACCCCGGATCTGCGGTGGGTACGGGCAGACTAGAGTGCAGTAGGGGAGACTGGAATTCCTGGTGTAGCGGTGGAATGCGCAGATATCAGGAGGAACACCGATGGCGAAGGCAGGTCTCTGGGCTGTAACTGACGCTGAGGAGCGAAAGCATGGGGAGCGAACA
>4423597 3_83765
TAGGGAATCTTCCGCAATGGACGAAAGTCTGACGGAGCAACGCCGCGTGAGTGAAGATGGTTTTCGGATCGTAAAGCTCTGTTGTCAGGGAAGAACAAGTACCATAGTAACTGATGGTACCTTGACGGTACCTGACCAGAAAGCCACGGCTAACTACGTGCCAGCAGCCGCGGTAATACGTAGGTGGCAAGCGTTGTCCGGAATTATTGGGCGTAAAGCGCGCGCAGGTGGTTCCAAAAGTCTGATGTGAAAGCCCCCGGCTCAACCGGGGAGGGTCATTGGAAACTGGGGAACTTGAGTGCAGGAGAGGAAAGTGGAATTCCACGTGTAGCGGTGAAATGCGTAGATATGTGGAGGAACACCAGTGGCGAAGGCGACTTTCTGGCCTGTAACTGACACTGAGGCGCGAAAGCGTGGGGAGCAAACA
>4426256 14_397741
TGGGGAATTTTGCGCAATGGGGGAAACCCTGACGCAGCAACGCCGCGTGGAGGATGAAGCCCCTTGGGGTGTAAACTCCTTTCGACCGGGAAGATAATGACGGTACCGGTGGAAGAAGCACCGGCTAACTCTGTGCCAGCAGCCGCGGTAATACAGAGGGTGCGAGCGTTGTTCGGAATTATTGGGCGTAAAGGGCGCGTAGGCGGTGCGGTAAGTCACCTGTGAAACCTCTGGGCTTAACTCAGAGCCTGCAGGCGAAACTGCCGTGCTCGAGGGTGGGAGAGGTGCGTGGAATTCCCGGTGTAGCGGTGAAATGCGTAGATATCGGGAGGAACACCTGTGGCGAAAGCGGCGCACTGGACCACTTCTGACGCTGAGGCGCGAAAGCTAGGGGAGAAAACA
>4439125 2_62290
TAGGGAATCTTCCGCAATGGACGAAAGTCTGACGGAGCGACGCCGCGTGAGCGAAGAAGGTCTTCGGATCGTAAAGCTCTGTTGTTAGGGAAGAACAAGTACCGTTCGAATAGGGCGGTACCTTGACGGTACCTAACGAGAAAGCCCCGGCTAACTACGTGCCAGCAGCCGCGGTAATACGTAGGGGGAGAGCGTTGTCCGGAATTATTGGGCGTAAAGCGCGCGTAGGCGGTTCCTTAAGTCTGATGTGAAAGCCCGCGGCTTAACCGCGGAGGGTCATTGGAAACTGGGGAACTTGAGTGCAGAAGAGGAGAGTGGAATTCCATGTGTAGCGGTGAAATGCGTAGAGATATGGAGGAACACCAGTGGCGAAGGCGGCTCTCTGGTCTGTAACTGACGCTGAGGCGCGAAAGCGTGGGGAGCAAACA
>4442910 6_189570
TGGGGAATTTTGGACAATGGGCGCAAGCCTTATGCAGCAACGCCGCGTGAGGGATGACGGCCTTCGGGTTGTAAACCTCTTTTAGTAGGGAAGAAGCGCAAGTGACGGTACCTGCAGAAAAAGCACCGGCTAACTACGTGCCAGCAGCCGCGGTAATACGTAGGGTGCAAGCGTTGTCCGGAATTATTGGGCGTAAAGAGCTCGTAGGCGGCTTGTCGCGTCTGCTGTGAAAACCCGGGGCTCAACCCCGGGCCTGCAGTGGGTACGGGCAGGCTAGAGTGCGGTAGGGGAGATTGGAATTCCTGGTGTAGCGGTGGAATGCGCAGATATCAGGAGGAACACCGATGGCGAAGGCAGATCTCTGGGCCGTAACTGACGCTGAGGAGCGAAAGCATGGGGAGCGAACA
>4446902 27_731453
TAGGGAATCTTCCGCAATGGGCGAAAGCCTGACGGAGCAACGCCGCGTGAGTGAAGAAGGATTTCGGTTCGTAAAGCTCTGTTGTTAGGGAAGAATGATTGTGTAGTAACTATACACAGTAGAGACGGTACCTAACCAGAAAGCCACGGCTAACTACGTGCCAGCAGCCGCGGTAATACGTAGGTGGCAAGCGTTGTCCGGAATTATTGGGCGTAAAGCGCGCGCAGGTGGTTTAATAAGTCTGATGTGAAAGCCCACGGCTCAACCGTGGAGGGTCATTGGAAACTGTTAAACTTGAGTGCAGGAGAGAAAAGTGGAATTCCTCGTGTAGCGGTGAAATGCGTAGAGATTAGGAGGAACACCAGTGGCGAAGGCGGCTTTTTGGCCTGTAACTGACACTGAGGCGCGAAAGCGTGGGGAGCAAACA
>4447103 11_320234
TCGAGAATCTTCCGCAATGGACGAAAGTCTGACGGAGCGACGCCGCGTGGTGGATGAAGTCCTTAGGGACGTAAACACCTTTTATGAGGGAGAAAGTATATTGATGTTACCTCATGAATAAGGGGCTCCCAACTCTGTGCCAGCAGGAGCGGTAATACAGAGGCCCCAAGCATTATCCGGATTTACTGGGCGTAAAGGGTGCGTAGGCGGTTATATTAGTCGGGTGTTAAATCCTGAGGCTCAACCTCAGGCTCGCATTCGAAACGGTATAACTAGAAGGAGTCAGAGGCAAGCAGAACTCATGGTGTAGGGGTGAAATCCGTTGATATCATGGGGAATACCAAATGCGAAGGCAGCTTGCTGGGACTTTCTTGACGCTGAGGCACGAAAGCGTGGGTAGCGAATC
>4447394 2_52508
TGGGGAATATTGCACAATGGGCGGAAGCCTGATGCAGCAACGCCGCGTGCGGGATGACGGCCTTCGGGTTGTAAACCGCTTTCGCCTGTGACGAAGCGTGAGTGACGGTAATGGGTAAAGAAGCACCGGCTAACTACGTGCCAGCAGCCGCGGTGATACGTAGGGTGCGAGCGTTGTCCGGATTTATTGGGCGTAAAGGGCTCGTAGGTGGTTGATCGCGTCGGAAGTGTAATCTTGGGGCTTAACCCTGAGCGTGCTTTCGATACGGGTTGACTTGAGGAAGGTAGGGGAGAATGGAATTCCTGGTGGAGCGGTGGAATGCGCAGATATCAGGAGGAACACCAGTGGCGAAGGCGGTTCTCTGGGCCTTTCCTGACGCTGAGGAGCGAAAGCGTGGGGAGCGAACA
>4453316 1_7929
TGGGGAATCTTGGACAATGGGCGAAAGCCCGATCCAGCAATATCGCGTGAGTGAAGAAGGGCAATGCCGCTTGTAAAGCTCTTTCGTCGAGTGCGCGATCATGACAGGACTCGAGGAAGAAGCCCCGGCTAACTCCGTGCCAGCAGCCGCGGTAAGACGGGGGGGGCAAGTGTTCTTCGGAATGACTGGGCGTAAAGGGCACGTAGGCGGTGAATCGGGTTGAAAGTGAAAGTCGCCAAAAAGTGGCGGTATGCTCTCGAAACCAATTCACTTGAGTGAGACAGAGGAGAGTGGAATTTCGTGTGTAGGGGTGAAATCCGGAGATCTACGAAGGAAGGCCAAAAGCGAAGGCAGCTCTCTGGGTCCCTACCGACGCTGGTGTGCGAAAGCATGGGGAGCGAACG
>4458619 5_146434
TGGGGAATATTGCACAATGGGCGAAAGCCTGATGCAGCGACGCCGCGTGAGGGATGACGGCCTTCGGGTTGTAAACCTCTTTCACCAGGGACGAAGCTAACGTGACGGTACCTGGAGAAGAAGCACCGGCTAACTACGTGCCAGCAGCCGCGGTAATACGTAGGGTGCGAGCGTTGTCCGGAATTATTGGGCGTAAAGAGCTTGTAGGCGGTCTGTCGCGTCTGCTGTGAAAGACCGGGGCTTAACTCCGGTTCTGCAGTGGGTACGGGCAGACTAGAGTGTGGTAGGGGAGACTGGAATTCCTGGTGTAGCGGTGAAATGCGCAGATATCAGGAGGAACACCGATGGCGAAGGCAGGTCTCTGGGCCATTACTGACGCTGAGAAGCGAAAGCATGGGGAGCGAACA
>446403 2_59516
TGGGGAATATTGCACAATGGGCGCAAGCCTGATGCAGCGACGCCGCGTGGGGGATGACGGCCTTCGGGTTGTAAACTCCTTTCAGCCATGACGAAGCCCTTGTGGTGACGGTAGTGGTAGAAGAAGCACCGGCTAACTACGTGCCAGCAGCCGCGGTAATACGTAGGGTGCGAGCGTTGTCCGGAATTACTGGGCGTAAAGAGCTCGTAGGTGGTCTGTCGCGTCATTTGTGAAAGCCCGGGGCTTAACTCCGGGTTGGCAGGTGATACGGGCATGACTGGAGTACTGTAGGGGAGACTGGAATTCCTGGTGTAGCGGTGAAATGCGCAGATATCAGGAGGAACACCGGTGGCGAAGGCGGGTCTCTGGGCAGTAACTGACGCTGAGGAGCGAAAGCATGGGTAGCGAACA
>462988 5_143085
TGGGGAATATTGCACAATGGGCGCAAGCCTGATGCAGCGACGCCGCGTGGGGGATGACGGCCTTCGGGTTGTAAACTCCTTTCGCTAGGGACGAAGCTTTTTGTGACGGTACCTAGATAAGAAGCACCGGCTAACTACGTGCCAGCAGCCGCGGTAATACGTAGGGTGCGAGCGTTGTCCGGAATTACTGGGCGTAAAGGGCTCGTAGGTGGTTTGTCGCGTCGTCTGTGAAATTCCGGGGCTTAACTCCGGGCGTGCAGGCGATACGGGCATAACTTGAGTACTGTAGGGGTAACTGGAATTCCTGGTGTAGCGGTGAAATGCGCAGATATCAGGAGGAACACCGATGGCGAAGGCAGGTTACTGGGCAGTTACTGACGCTGAGGAGCGAAAGCATGGGTAGCGAACA
>511475 4_128719
TAGGGAATCTTCGGCAATGGGGGCAACCCTGACCGAGCAACGCCGCGTGAGTGAAGAAGGTTTTCGGATCGTAAAGCTCTGTTGTAAGTCAAGAACGGGTGTGAGAGTGGAAAGTTCACACTGTGACGGTAGCTTACCAGAAAGGGACGGCTAACTACGTGCCAGCAGCCGCGGTAATACGTAGGTCCCGAGCGTTGTCCGGATTTATTGGGCGTAAAGCGAGCGCAGGCGGTTTGATAAGTCTGAAGTTAAAGGCTGTGGCTCAACCATAGTTCGCTTTGGAAACTGTCAAACTTGAGTGCAGAAGGGGAGAGTGGAATTCCATGTGTAGCGGTGAAATGCGTAGATATATGGAGGAACACCGGTGGCGAAAGCGGCTCTCTGGTCTGTAACTGACGCTGAGGCTCGAAAGCGTGGGGAGCGAACA
>528864 5_148962
TGGGGAATTTTGGACAATGGGGGCAACCCTGATCCAGCCATCCCGCGTGTGCGATGAAGGCCTTCGGGTTGTAAAGCACTTTTGGCAGGGAAGAAACGGCTCTGGCTAATACCTTGAGCTACTGACGGTACCTGCAGAATAAGCACCGGCTAACTACGTGCCAGCAGCCGCGGTAATACGTAGGGTGCAAGCGTTAATCGGAATTACTGGGCGTAAAGCGTGCGCAGGCGGTTTGGCAAGAAGGATGTGAAATCCCAGGGCTTAACCTTGGAACTGCATTCTTAACTGCCAGGCTAGAGTATGTCAGAGGGGGGTAGAATTCCACGTGTAGCAGTGAAATGCGTAGAGATGTGGAGGAATACCGATGGCGAAGGCAGCCCCCTGGGATAATACTGACGCTCATGCACGAAAGCGTGGGGAGCAAACA
>539915 27_721990
TGGGGAATTTTGGACAATGGGCGCAAGCCTGATCCAGCAATGCCGCGTGAGTGAAGAAGGCCTTCGGGTTGTAAAGCTCTTTTGTCAGGGAAGAAACGGTAGGGGCTAATATCTCTTGCTAATGACGGTACCTGAAGAATAAGCACCGGCTAACTACGTGCCAGCAGCCGCGGTAATACGTAGGGTGCAAGCGTTAATCGGAATTACTGGGCGTAAAGCGTGCGCAGGCGGTTTTGTAAGTCTGTCGTGAAAGCCCCGGGCTCAACCTGGGAATTGCGATGGAGACTGCAAGGCTTGAATCTGGCAGAGGGGGGTAGAATTCCACGTGTAGCAGTGAAATGCGTAGAGATGTGGAGGAACACCGATGGCGAAGGCAGCCCCCTGGGTCAAGATTGACGCTCATGCACGAAAGCGTGGGGAGCAAACA
>541859 8_228057
TGGGGAATATTGGACAATGGGCGAAAGCCTGATCCAGCCATGCCGCGTGTGTGAAGAAGGTCTTCGGATTGTAAAGCACTTTAAGTTGGGAGGAAGGGTTGTAGATTAATACTCTGCAATTTTGACGTTACCGACAGAATAAGCACCGGCTAACTCTGTGCCAGCAGCCGCGGTAATACAGAGGGTGCAAGCGTTAATCGGAATTACTGGGCGTAAAGCGCGCGTAGGTGGTTTGTTAAGTTGGATGTGAAATCCCCGGGCTCAACCTGGGAACTGCATTCAAAACTGACTGACTAGAGTATGGTAGAGGGTGGTGGAATTTCCTGTGTAGCGGTGAAATGCGTAGATATAGGAAGGAACACCAGTGGCGAAGGCGACCACCTGGACTAATACTGACACTGAGGTGCGAAAGCGTGGGGAGCAAACA
>5419 13_374794
TGGGGAATATTGGACAATGGGCGCAAGCCTGATCCAGCCATGCCGCGTGAGTGATGAAGGCCTTAGGGTTGTAAAGCTCTTTCACCGATGAAGATAATGACGGTAGTCGGAGAAGAAGCCCCGGCTAACTTCGTGCCAGCAGCCGCGGTAATACGAAGGGGGCTAGCGTTGTTCGGAATTACTGGGCGTAAAGCGCACGTAGGCGGATATTTAAGTCAGGGGTGAAATCCCGCAGCTCAACTGCGGAACTGCCTTTGATACTGGGTATCTTGAGTATGGAAGAGGTAAGTGGAATTCCGAGTGTAGAGGTGAAATTCGTAGATATTCGGAGGAACACCAGTGGCGAAGGCGGCTTACTGGTCCATTACTGACGCTGAGGTGCGAAAGCGTGGGGAGCAAACA
>54656 19_479096
TGGGGAATATTGCACAATGGGCGAAAGCCTGATGCAGCTATGCCGCGTGTGCGAAGAAGGCCTTAGGGTTGTAAAGCACTTTCAGTAGGAAAGAAAAATATTAATTTAATATATTAATAATTGACGTTACCTTCAAAAGAAGCACCGGCTAACTCCGTGCCAGCAGCCGCGGTAATACGGGGGGTGCTAGCGTTAATCAGAATTACTGGGCGTAAAGAGCGCGTAGGTGGTATATTAAGTCAGATGTGAAATCCCTAAGCTCAACTTAGGAACTGCATTTGAAACTTATAAACTAGAGTTTTG
>568143 1_12359
TAAGGAATATTGGTCAATGGACGAAAGTCTGAACCAGCCATGCCGCGTGAAGGATGAAGGTCCTCTGGATTGTAAACTTCTTTTATATGGGACGAAAAAAGGGTTTTCTAACTCTACTGACGGTACCATATGAATAAGCACCGGCTAACTCCGTGCCAGCAGCCGCGGTAATACGGAGGGTGCAAGCGTTATCCGGATTTACTGGGTTTAAAGGGAGCGTAGGTGGGCTGTTAAGTCAGTGGTGAAATCCCGGGGCTCAACCTCGGAACTGCCGTTGATACTATCAGTCTTGAATATTGTGGAGGCTAGCGGAATATGTCATGTAGCGGTGAAATGCTTAGATATGACATAGAACACCGATTGCGAAGGCAGCTGGCTACGCATATATTGACACTGAGGCTCGAAAGCGTGGGGAGCAAACA
>574102 1_2739
TGGGGAATATTGGACAATGGGGGCAACCCTGATCCAGCCATGCCGCGTGTGTGAAGAAGGCCTTTTGGTTGTAAAGCACTTTAAGCAGGGAGGAGAGGCTAATGGTTAATACCCATTAGATTAGACGTTACCTGCAGAATAAGCACCGGCTAACTCTGTGCCAGCAGCCGCGGTAATACAGAGGGTGCGAGCGTTAATCGGAATTACTGGGCGTAAAGCGAGTGTAGGTGGCTCATTAAGTCACATGTGAAATCCCCGGGCTTAACCTGGGAACTGCATGTGATACTGGTGGTGCTAGAATATGTGAGAGGGAAGTAGAATTCCAGGTGTAGCGGTGAAATGCGTAGAGATCTGGAGGAATACCGATGGCGAAGGCAGCTTCCTGGCATAATATTGACACTGAGATTCGAAAGCGTGGGTAGCAAACA
>576671 20_494176
TGGGGAATATTGGACAATGGGGGCAACCCTGATCCAGCAATGCCGCGTGTGTGAAGAAGGCCTTCGGGTTGTAAAGCACTTTAGGTGGGGAAGAAAGGTAACGGGTGAATAATCTGTTATTTTGACGGTACCCGCAGAATAAGCACCGGCTAACTCTGTGCCAGCAGCCGCGGTAATACAGAGGGTGCGAGCGTTAATCAGAATGACTGGGCGTAAAGGGCGTGTAGGTGGTTGATTAGGTTTGATGTGAAATCCCCGGGCTTAACCTGGGAATGGCGTCGAAAACGGGTCGACTCGAGTGAGACAGAGGGTTGTGGAATTTCCGGTGTAGCGGTGAAATGCGTAGATATCGGAAAGAACATCAGTGGCGAAGGCGACAACCTGGGTCTTAACTGACACTGAGGCGCGAAGGCGTGGGGAGCAAACA
>581021 2_43123
TGGGGAATATTGCACAATGGGCGCAAGCCTGATGCAGCCATGCCGCGTGTATGAAGAAGGCCTTCGGGTTGTAAAGTACTTTCAGCGGGGAGGAAGGCGATAAGGTTAATAACCTTATCGATTGACGTTACCCGCAGAAGAAGCACCGGCTAACTCCGTGCCAGCAGCCGCGGTAATACGGAGGGTGCAAGCGTTAATCGGAATTACTGGGCGTAAAGCGCACGCAGGCGGTCTGTCAAGTCGGATGTGAAATCCCCGGGCTTAACCTGGGAACTGCATTCGAAACTGGCAGGCTGGAGTCTTGTAGAGGGGGGTAGAATTCCAGGTGTAGCGGTGAAATGCGTAGAGATCTGGAGGAATACCGGTGGCGAAGGCGGCCCCCTGGACAAAGACTGACGCTCAGGTGCGAAAGCGTGGGGAGCAAACA
>586141 5_135499
TAGGGAATCTTCCACAATGGACGCAAGTCTGATGGAGCAACGCCGCGTGAGTGAAGAAGGTTTTCGGATCGTAAAGCTCTGTTGTTGGTGAAGAAGGATAGAGGCAGTAACTGGTCTTTATTTGACGGTAATCAACCAGAAAGTCACGGCTAACTACGTGCCAGCAGCCGCGGTAATACGTAGGTGGCAAGCGTTGTCCGGATTTATTGGGCGTAAAGCGAGCGCAGGCGGAATGATAAGTCTGATGTGAAAGCCCACGGCTCAACCGTGGAACTGCATCGGAAACTGTCATTCTTGAGTGCAGAAGAGGAGAGTGGAATTCCATGTGTAGCGGTGGAATGCGTAGATATATGGAAGAACACCAGTGGCGAAGGCGGCTCTCTGGTCTGCAACTGACGCTGAGGCTCGAAAGCATGGGTAGCGAACA
>591699 41_1235320
TGGGGAATATTGGACAATGGGCGCAAGCCTGATCCAGCCATGCCGCGTGAGTGATGAAGGCCTTAGGGTTGTAAAGCTCTTTTGTCCGGGACGATAATGACGGTACCGGAAGAATAAGCCCCGGCTAACTTCGTGCCAGCAGCCGCGGTAATACGAAGGGGGCTAGCGTTGCTCGGAATCACTGGGCGTAAAGGGCGCGTAGGCGGCCATTCAAGTCGGGGGTGAAAGCCTGTGGCTCAACCACAGAATTGCCTTCGATACTGTTTGGCTTGAGTATGGTAGAGGTTGGTGGAACTGCGAGTGTAGAGGTGAAATTCGTAGATATTCGCAAGAACACCGGTGGCGAAGGCGGCCAACTGGACCATTACTGACGCTGAGGCGCGAAAGCGTGGGGAGCAAACA
>6118 1_3690
TGGGGAATATTGGACAATGGGCGAAAGCCTGATCCAGCTATGCCGCATGAGTGAAGAAGGCCTTTGGGTTGTAAAGCTCTTTTAGTGAAGAAGATAATGACGGTACTCACAGAAGAAGTCCTGGCTAACTCCGTGCCAGCAGCCGCGGTAATACGGAGAGGGCTAGCGTTATTCGGAATTATTGGGCGTAAAGGGCGCGTAGGCTGATTAATAAGTTAAAAGTGAAATCCCGAGGCTTAACCTTGGAATTGCTTTTAAAACTATTAATCTAGAGATTGAAAGAGGATAGAGGAATTCCTGATGTAGAGGTAAAATTCGTAAATATTAGGAGGAACACCAGTGGCGAAGGCGTCTATCTGGTTCAAATCTGACGCTGAGGCGCGAAGGCGTGGGGAGCAAACA
>617271 11_332449
TGGGGAATATTGGACAATGGGCGAAAGCCTGATCCAGCCATGCCGCGTGTGTGAAGAAGGTCTTCGGATTGTAAAGCACTTTAAGTTGGGAGGAAGGGCAGTAAGTTAATACCTTGCTGTTTTGACGTTACCGACAGAATAAGCACCGGCTAACTCTGTGCCAGCAGCCGCGGTAATACAGAGGGTGCAAGCGTTAATCGGAATTACTGGGCGTAAAGCGCGCGTAGGTGGTTCGTTAAGTTGGATGTGAAAGCCCCGGGCTCAACCTGGGAACTGCCTCCAAAACTGGCGAGCTAGAGTACGGTAGAGGGTGGTGGAATTTCCTGTGTAGCGGTGAAATGCGTAGATATAGGAAGGAACACCAGTGGCGAAGGCGACCACCTGGACTGATACTGACACTGAGGTGCGAAAGCGTGGGGAGCAAACA
>620189 5_146636
TGGGGAATATTGGACAATGGGCGCAAGCCTGATCCAGCAATGCCGCGTGAGTGATGAAGGCCTTAGGGTTGTAAAGCTCTTTTACCCGGGATGATAATGACAGTACCGGGAGAATAAGCTCCGGCTAACTCCGTGCCAGCAGCCGCGGTAATACGGAGGGAGCTAGCGTTGTTCGGAATTACTGGGCGTAAAGCGCGCGTAGGCGGCTGCTCAAGTCAGAGGTGAAAGCCCGGGGCTCAACCCCGGAACTGCCTTTGAAACTAGGTAGCTAGAATCTTGGAGAGGTCAGTGGAATTCCGAGTGTAGAGGTGAAATTCGTAGATATTCGGAAGAACACCAGTGGCGAAGGCGACTGACTGGACAAGTATTGACGCTGAGGTGCGAAAGCGTGGGGAGCAAACA
>622962 1_10928
TGGGGAATATTGGACAATGGGCGCAAGCCTGATCCAGCAATGCCGCGTGGGTGAAGAAGGTCTTCGGATTGTAAAGCCCTTTCGGCGGGGACGATGATGACGGTACCCGCAGAAGAAGCCCCGGCTAACTTCGTGCCAGCAGCCGCGGTAATACGAAGGGGGCTAGCGTTGCTCGGAATCACTGGGCGTAAAGGGCGCGTAGGCGGCGTGATTAGTCAGGCGTGAAAGCCCTGGGCTCAACCTGGGGACTGCGCTTGAGACGGTCATGCTTGAGGGCGGAAGAGGCTCGCGGAATTCCCAGTGTAGAGGTGAAATTCGTAGATATTGGGAAGAACACCGGTGGCGAAGGCGGCGAGCTGGTCCGTACCTGACGCTGAGGCGCGACAGCGTGGGGAGCAAACA
>636042 2_58804
TAGGGAATCTTCCGCAATGGGCGAAAGCCTGAGGAGCGACGCCGCGTGAGCGAGGAAGGCCTTCGGGTCGTAAAGCTCTGTTGTCAGGGAAGAAGGCGCGCCGTTCGAAGAGGGCGGCGCGGTGACGGTACCTGACGAGGAAGCCCCGGCTAACTACGTGCCAGCAGCCGCGGTAAAACGTAGGGGGCGAGCGTTGTCCGGAATTACTGGGCGTAAAGCGCGCGCAGGCGGTCCTTTAAGTCTGATGTGAAATTCCGCGGCTCAACCGCGGGTGTGCATTGGAAACTGGGGGACTTGAGTGCGGAAGAGGGGAGCGGAATTCCCGGTGTAGCGGTGAAATGCGTAGAGATCGGGAGGAACACCAGTGGCGAAGGCGGCTCTCTGGTCCGCAACTGACGCTGAGGCGCGAAAGCGTGGGGAGCGAACA
>68624 11_340859
TGGGGAATTTTGGACAATGGGGGAAACCCTGATCCAGCCATCCCGCGTGTGCGATGAAGGCCTTCGGGTTGTAAAGCACTTTTGGCAGGAAAGAAACGTCATGGGTTAATACCCCGTGAAACTGACGGTACCTGCAGAATAAGCACCGGCTAACTACGTGCCAGCAGCCGCGGTAATACGTAGGGTGCAAGCGTTAATCGGAATTACTGGGCGTAAAGCGTGCGCAGGCGGTTCGGAAAGAAAGATGTGAAATCCCAGAGCTTAACTTTGGAACTGCATTTTTAACTACCGGGCTAGAGTGTGTCAGAGGGAGGTGGAATTCCGCGTGTAGCAGTGAAATGCGTAGATATGCGGAGGAACACCGATGGCGAAGGCAGCCTCCTGGGATAACACTGACGCTCATGCACGAAAGCGTGGGGAGCAAACA
>699249 41_1235673
TGGGGAATATTGGACAATGAGCGATAGCTTGATCCAGCTATGTCGCGTGTGTGAAGAAGGCCTTAGGGTTGTAAAACACTTTCAACAAAGCAAGAAGAAAGAGTATTTTAATAAAATATTTTTTTTGACGATATTTGTAAAAGAAGCACCGGCTAACTTCGTGCCAGCAGCCGCGGTAATACGAGGGGTGCAAGCGTTAATCAAAATTACTGGGCGTAAAGGGTGTGTAGGTTGTTTTTGAAAGTTAATTGTAAAAGTTATTAAAGCAATTTAATAAAGCAATTAATACTAATAAACTTGAGTATAAAAGAAGAAATTAGAATTTCAGGAGTAGCAGTGAAATGCTTAGATATCTGAAGGAATACTAGTGGCGAAGGCGTTTTTCTATTTTAATACTGACACTGATACACGAAAGCATAGGGAGCAAACA
>69980 5_137155
TAGGGAATCTTCCACAATGGGCGAAAGCCTGATGGAGCAATGCCGCGTGAATGAAGAAGGTCTTCGGATCGTAAAGTTCTGTTATTAGAGAAGAACAAGTCAAGGAGTAACTGTCTTGACTTTGACGGTACCTAACCAGAAAGTCACGGCTAACTACGTGCCAGCAGCCGCGGTAATACGTAGGTGACGAGCGTTGTCCGGAATTATTGGGCGTAAAGGGAGCGCAGGCGGTTGGAATAGTCTGATGTGAAAGCCCACGGCTTAACCGTGGAAGGTCATTGGAAACTGTCCAACTTGAATGCAGAAGAGGAAAGTGGAATTCCATGTGTAGCGGTGAAATGCGTAGATATATGGAGGAACACCAGTGTCGAAGGCGACTTTCTGGTCTGTAATTGACGCTGAGGCTCGAAAGCGTGGGTAGCGAACA
>704462 8_244739
TGGGGAATTTTGGACAATGGGGGCAACCCTGATCCAGCCATGCCGCGTGCGGGAAGAAGGCCTTCGGGTTGTAAACCGCTTTTGTTCGGGAAGAAATCCTCTGGGCTAATACCCCGGGGGGATGACGGTACCGGAAGAATAAGCACCGGCTAACTACGTGCCAGCAGCCGCGGTAATACGTAGGGTGCGAGCGTTAATCGGAATTACTGGGCGTAAAGCGTGCGCAGGCGGTTGTGCAAGACAGATGTGAAATCCCCGGGCTTAACCTGGGAACTGCATTTGTGACTGCACGGCTGGAGTGCGGCAGAGGGGAGTGGAATTCCGCGTGTAGCAGTGAAATGCGTAGATATGCGGAGGAACACCGATGGCGAAGGCAACTCCCTGGGCCTGCACTGACGCTCATGCACGAAAGCGTGGGGAGCAAACA
>705361 39_1187992
TGGGGAATATTGGACAATGGGCGAAAGCCTGATCCAGCTATGCCGCATGAGTGAAGAAGGCCTTTGGGTTGTAAAGCTCTTTTAGTGAGGAAGATAATGACGGTACTCACAGAAGAAGTCCTGGCTAACTCCGTGCCAGCAGCCGCGGTAATACGGAGAGGGCTAGCGTTATTCGGAATTATTGGGCGTAAAGGGCGCGTAGGCTGATTAGTAAGTTAAAAGTGAAATCCCGGGGCTTAACCTTGGAATTGCTTTTAAAACTGTTAATCTAGAGATTGAAAGAGGATAGAGGAATTCCGGGTGTAGAGGTGAAATTCGTAAATATTCGGAGGAACACCAGTGGCGAAGGCGTCTATCTGGTTCAAATCTGACGCTGAGGCGCGAAGGCGTGGGGAGCAAACA
>70976 1_18532
TAGGGAATCTTCCGCAATGGACGAAAGTCTGACGGAGCGACGCCGCGTGAGCGAAGAAGGTCTTCGGATCGTAAAGCTCTGTTGTTAGGGAAGAAGAAGCGCCGTTCGAACAGGGCGGCGCGGTGACGGTACCTAACGAGAAAGCCCCGGCTAACTACGTGCCAGCAGCCGCGGTAATACGTAGGGGGCGAGCGTTGTCCGGAATTATTGGGCGTAAAGCGCGCGCAGGCGGTCCCTTAAGTCTGATGTGAAAGCCCACGGCTTAACCGTGGAGGGTCATTGGAAACTGGGGGGCTTGAGTGCAGAAGAGGAGAGCGGAATTCCACGTGTAGCGGTGAAATGCGTAGAGATGTGGAGGAACACCAGTGGCGAAGGCGGCTCTCTGGTCTGTAACTGACGCTGAGGCGCGAAAGCGTGGGGAGCAAACA
>715885 5_152604
TGGGGAATATTGGACAATGGGCGCAAGCCTGATCCAGCAATGCCGCGTGAGTGATGAAGGCCTTAGGGTTGTAAAGCTCTTTTACCCGGGATGATAATGACAGTACCGGGAGAATAAGCTCCGGCTAACTCCGTGCCAGCAGCCGCGGTAATACGGAGGGAGCTAGCGTTGTTCGGAATTACTGGGCGTAAAGCGCACGTAGGCGGCTTTGTAAGTTAGAGGTGAAAGCCTGGAGCTCAACTCCAGAATTGCCTTTGATACTGCATGGCTTGAATCCAGGAGAGGTGAGTGGAATTCCGAGTGTAGAGGTGAAATTCGTAGATATTCGGAAGAACACCAGTGGCGAGGGCGGCTCACTGGACTGGTATTGACGCTGAGGTGCGAAAGCGTGGGGAGCAAACA
>74685 26_693746
TGGGGAATTTTGGACAATGGGCGAAAGCCTGATCCAGCAATGCCGCGTGCAGGATGAAGGCCTTCGGGTTGTAAACTGCTTTTGTACGGAACGAAAAGTCCCGGGATAACACCTCGGGACCATGACGGTACCGTAAGAATAAGCACCGGCTAACTACGTGCCAGCAGCCGCGGTAATACGTAGGGTGCAAGCGTTAATCGGAATTACTGGGCGTAAAGCGTGCGCAGGCGGTTATGTAAGACAGATGTGAAATCCCCGGGCTCAACCTGGGAACTGCATTTGTGACTGCATAGCTGGAGTACGGCAGAGGGGGATGGAATTCCGCGTGTAGCAGTGAAATGCGTAGATATGCGGAGGAACACCGATGGCGAAGGCAATCCCCTGGGCCTGTACTGACGCTCATGCACGAAAGCGTGGGGAGCAAACA
>752479 41_1235718
TGGGGAATATTGGACAATGGGGGCAACCCTGATCCAGCCATGCCGCGTGAGTGAAGAAGGCCTTAGGGTTGTAAAGCTCTTTCGCCGGAGAAGATAATGACGGTATTCGGAGAAGAAGCCCCGGCTAACTTCGTGCCAGCAGCCGCGGTAATACGAAGGGGGCGAGCGTTGTTCGGAATAACTGGGCGTAAAGGGCGCGTAGGCGGGCGATTAAGTTAGAGGTGAAATCCCAGGGCTCAACCTTGGAACTGCCTTTAATACTGGTTGTCTAGAGTTTAGGAGAGGTGAGTGGAATTCCGAGTGTAGAGGTGAAATTCGTAGATATTCGGAGGAACACCGGTGGCGAAGGCGGCTCACTGGCCTGATACTGACGCTGAGGCGCGAAAGCGTGGGGAGCAAACA
>760739 1_0
TGGGGAATTTTGGACAATGGGCGAAAGCCTGATCCAGCAATGCCGCGTGAGTGAAGAAGGCCTTAGGGTTGTAAAGCTCTTTTATCAGGAAAGAAACGAATTAATATAATACATTAATTTAATGACGGTACCTGAAGAATAAGCACCGGCTAACTACGTGCCAGCAGCCGCGGTAATACGTAGGGTGCGAGCGTTAATCGGAATTATTGGGCGTAAAGCGTACGTAGGCGGTTTTGTAAGACAGATGTGAAATGCCCGGGCTCAACCTTGGAATTGCATTTGTGACTGCAAAGCTAGAGTGTGTCAGAGGGAGATAGAATTTCACATGTAGCAGTGAAATGCGTAGATATGTGGAGGAATACCGATGGCGAAGGCAGTCTCCTGGGATAACACTGACGCTCATGTACGAAAGCGTGGGGAGCAAACA
>761844 1_325
TGGGGAATTTTGGACAATGGGCGAAAGCCTGATCCAGCAATGCCGCGTGAGTGAAGAAGGCCTTAGGGTTGTAAAGCCCTTTTATCAGGAAAGAAACGAATTAATATAATACATTAATTTAATGACGGTACCTGAAGAATAAGCACCGGCTAACTACGTGCCAGCAGCCGCGGTAATACGTAGGGTGCGAGCGTTAATCGGAATTATTGGGCGTAAAGCGTACGTAGGCGGTTTTGTAAGACAGATGTGAAATGCCCGGGCTCAACCTTGGAATTGCATTTGTGACTGCAAAGCTAGAGTGTGTCAGAGGGAGATAGAATTTCACATGTAGCAGTGAAATGCGTAGATATGTGGAGGAATACCGATGGCGAAGGCAGTCTCCTGGGATAACACTGACGCTCATGTACGAAAGCGTGGGGAGCAAACA
>777094 2_60490
TAGGGAATCTTCCACAATGGGCGAAAGCCTGATGGAGCAACGCCGCGTGAGTGAGGAAGGCCTTCGGGTCGTAAAGCTCTGTTGCCAGGGAAGAACGCTTGGGAGAGTAACTGCTCCCGAGGTGACGGTACCTGAGAAGAAAGCCCCGGCTAACTACGTGCCAGCAGCCGCGGTAATACGTAGGGGGCGAGCGTTGTCCGGAATTATTGGGCGTAAAGCGCGCGCAGGCGGTCCTTTAAGTCTGGTGTATAAGTGCGGGGCTCAACCCCGTGAGGCACTGGAAACTGGGGGACTTGAGTGCAGGAGAGGAGAGCGGAATTCCACGTGTAGCGGTGAAATGCGTAGAGATGTGGAGGAACACCAGTGGCGAAGGCGGCTCTCTGGACTGTAACTGACGCTGAGGCGCGAAAGCGTGGGGAGCAAACA
>783719 5_137152
TGGGGAATTTTGGACAATGGGCGCAAGCCTGATCCAGCCATGCCGCGTGCGGGAAGAAGGCCTTCGGGTTGTAAACCGCTTTTGTCAGGGAAGAAAAGGTTCTGGTTAATACCTGGGACTCATGACGGTACCTGAAGAATAAGCACCGGCTAACTACGTGCCAGCAGCCGCGGTAATACGTAGGGTGCAAGCGTTAATCGGAATTACTGGGCGTAAAGCGTGCGCAGGCGGTTATGCAAGACAGAGGTGAAATCCCCGGGCTCAACCTGGGAACTGCCTTTGTGACTGCATAGCTAGAGTACGGTAGAGGGGGATGGAATTCCGCGTGTAGCAGTGAAATGCGTAGATATGCGGAGGAACACCGATGGCGAAGGCAATCCCCTGGACCTGTACTGACGCTCATGCACGAAAGCGTGGGGAGCAAACA
>790312 2_62819
TGGGGAATATTGGACAATGGGCGCAAGCCTGATCCAGCCATACCGCGTGAGTGAAGAAGGCCCTCGGGTTGTAAAGCTCTTTTGTTGGGAAAGAAATCCTGTTGGCTAATACCCGGCAGGGATGACGGTACCCAAAGAATAAGCACCGGCTAACTTCGTGCCAGCAGCCGCGGTAATACGAAGGGTGCAAGCGTTACTCGGAATTACTGGGCGTAAAGCGTGCGTAGGTGGTGGGTTAAGTCTGTTGTGAAAGCCCTGGGCTCAACCTGGGAATTGCAGTGGATACTGGATCACTAGAGTGTGGTAGAGGGTGGCGGAATTCCCGGTGTAGCAGTGAAATGCGTAGAGATCGGGAGGAACACCCGTGGCGAAGGCGGCCACCTGGGCCAACACTGACACTGAGGCACGAAAGCGTGGGGAGCAAACA
>810317 5_150466
TGGGGAATATTGCACAATGGGCGCAAGCCTGATGCAGCCATGCCGCGTGTATGAAGAAGGCCTTCGGGTTGTAAAGTACTTTCAGTGGGGAGGAAGGCGATGGAGTTAATAGCTTCGTCGATTGACGTTACCCGCAGAAGAAGCACCGGCTAACTCCGTGCCAGCAGCCGCGGTAATACGGAGGGTGCAAGCGTTAATCGGAATTACTGGGCGTAAAGCGCACGCAGGCGGTCTGTCAAGTCGGATGTGAAATCCCCGGGCTCAACCTGGGAACTGCATTCGAAACTGGCAGGCTAGAGTCTTGTAGAGGGGGGTAGAATTCCAGGTGTAGCGGTGAAATGCGTAGAGATCTGGAGGAATACCGGTGGCGAAGGCGGCCCCCTGGACAAAGACTGACGCTCAGGTGCGAAAGCGTGGGGAGCAAACA
>813418 5_151846
TGGGGAATATTGGACAATGGGCGAAAGCCTGATCCAGCCATGTCGCATGAGTGAAGAAGGCCTTAGGGTTGTAAAGCTCTTTTACCCGGGATGATAATGACAGTACCGGGAGAATAAGCTCCGGCTAACTCCGTGCCAGCAGCCGCGGTAATACGGAGGGAGCTAGCGTTGTTCGGAATTACTGGGCGTAAAGCGCGCGTAGGCGGCTGCTCAAGTCAGAGGTGAAAGCCCGGGGCTCAACCCCGGAACTGCCTTTGAAACTAGGTAGCTAGAATCTTGGAGAGGTCAGTGGAATTCCGAGTGCAGAGGTGAAATTCGTAGATATTCGGAAGAACACCAGTGGCGAAGGCGACTGACTGGACAAGTATTGACGCTGAGGTGCGAAAGCGTGGGGAGCAAACA
>821562 5_163033
TGGGGAATATTGGACAATGGGCGAAAGCCTGATCCAGCCATGCCGCGTGTGTGAAGAAGGTCTTCTGATTGTAAAGCACTTTAAGTTGGGAGGAAGGGTTGTAGATTAATACTCTGCAATTTTGACGTTACCGACAGAATAAGCACCGGCTAACTCTGTGCCAGCAGCCGCGGTAATACAGAGGGTGCAAGCGTTAATCGGAATTGCTGGGCGTAAAGCGCGCGTAGGTGGTTTGTTAAGTTGGATGTGAAATCCCCGGGCTCAACCTGGGAACTGCATCCAAAACTGGCAAGCTAGAGTATGGTAGAGGGTGGTGGAATTTCCTGTGTAGCGGTGAAATGCGTAGATATAGGAAGGAACACCAGTGGCGAAGGCGACCACCTGGACTGATACTGACACTGAGGTGCGAAAGCGTGGGGAGCAAACA
>822112 5_160071
TGGGGAATTTTGGACAATGGGCGCAAGCCTGATCCAGCCATGCCGCGTGCAGGATGAAGGCCTTCGGGTTGTAAACTGCTTTTGTACGGAACGAAAAGACTCCTTCTAATAAAGGGGGTCCATGACGGTACCGTAAGAATAAGCACCGGCTAACTACGTGCCAGCAGCCGCGGTAATACGTAGGGTGCGAGCGTTAATCGGAATTACTGGGCGTAAAGCGTGCGCAGGCGGTGATGTAAGACAGATGTGAAATCCCCGGGCTCAACCTGGGAACTGCATTTGTGACTGCATCGCTGGAGTGCGGCAGAGGGGGATGGAATTCCGCGTGTAGCAGTGAAATGCGTAGATATGCGGAGGAACACCGATGGCGAAGGCAATCCCCTGGGCCTGCACTGACGCTCATGCACGAAAGCGTGGGGAGCAAACA
>833679 1_1771
TAGGGAATCTTCCACAATGGACGCAAGTCTGATGGAGCAACGCCGCGTGAGTGAAGAAGGTTTTCGGATCGTAAAGCTCTGTTGTTGGTGAAGAAGGATAGGGGTAGTAACTGATTCTTATTTGACGGTAATCAACCAGAAAGTCACGGCTAACTACGTGCCAGCAGCCGCGGTAATACGTAGGTGGCAAGCGTTGTCCGGATTTATTGGGCGTAAAGCGAACGCAGGCGGGAGAACAAGTCAGCTGTGAAAGCCCTCGGCTTAACCGGGGAAGTGCAGCTGAAACTGTTTTTCTTGAGTGCAGAAGAGGAGAGTGGAACTCCATGTGTAGCGGTGGAATGCGTAGATATATGGAAGAACACCAGTGGCGAAGGCGGCTCTCTGGTCTGTAACTGACGCTGAGGTTCGAAAGCATGGGTAGCGAACA
>835499 1_1965
TGGGGAATATTGGACAATGGGCGAAAGCCTGATCCAGCCATGCCGCATGAGTGAAGAAGGCCTTTGGGTTGTAAAGCTCTTTTAGTGAGGAAGATAATGACGGTACTCACAGAAGAAGTCCTGGCTAACTCCGTGCCAGCAGCCGCGGTAATACGGAGAGGGCTAGCGTTATTCGGAATTATTGGGCGTAAAGGGCGCGTAGGCGGATTAGTAAGTTAAAAGTGAAATCCCAAGGCTCAACCTTGGAATTGCTTTTAAAACTGCTAATCTAGAGATTGAAAGAGGATAGAGGAATTCCTAGTGTAGAGGTGAAATTCGTAAATATTAGGAGGAACACCAGTGGCGAAGGCGTCTATCTGGTTCAAATCTGACGCTGAGGCGCGAAGGCGTGGGGAGCAAACA
>836919 21_549527
TGGGGAATATTGGACAATGGGCGAAAGCCTGATCCAGCTATGCCGCATGAGTGAAGAAGGCCTTTGGGTTGTAAAGCTCTTTTAGTGAGGAAGATAATGACGGTACTCACAGAAGAAGTCCTGGCTAACTCCGTGCCAGCAGCCGCGGTAATACGGAGAGGGCTAGCGTTATTCGGAATTATTGGGCGTAAAGGGCGCGTAGGCTGATTAGTAAGTTAAAAGTGAAATCCCGAGGCTTAACCTTGGAATTGCTTTTAAAACTATTAATCTAGAGATTGAAAGAGGATAGAGGAATTCCTGGTGTAGAGGTAAAATTCGTAAATATTAGGAGGAACACCAGTGGCGAAGGCGTCTATCTGGTTCAAATCTGACGCTGAGGCGCGAAGGCGTGGGGAGCAAACA
>900973 21_525317
TGGGGAATTTTGGACAATGGGGGCAACCCTGATCCAGCCATGCCGCGTGTATGAAGAAGGCCTTAGGGTTGTAAAGTACTTTTGTTAGGGAAGAAAAGTCAGCTGTGAATAATGGCTGATACTGACGGTACCTAAAGAATAAGCACCGGCTAACTACGTGCCAGCAGCCGCGGTAATACGTAGGGTGCGAGCGTTAATCGGAATTATTGGGCGTAAAGCGAGTGTAGACGGTTATTTAAGCCAGATGTGAAATACCCGAGCCTAACTTGGGAGGTGCATATGGAACTGGGTAGCTAGAGTGTGTCAGAGGGAGGTAGAACTCCACGTGTAGCAGTGAAATGCGTAGAGATGTGGAAGAATACCGATGGCGAAGGCAGCCTCCTGGGATAACACTGACGTTAAGGCTCGAAAGCGTGGGGAGCAAACA
>923783 1_23507
TGGGGAATATTGGACAATGGGCGCAAGCCTGATCCAGCCATGCCGCGTGGGTGAAGAAGGCCTTCGGGTTGTAAAGCCCTTTTGTCCGGGAAGAAATCGTCTGGGCTAATACCCCGGGCGGATGACGGTACCGGAAGAATAAGCACCGGCTAACTTCGTGCCAGCAGCCGCGGTAATACGAAGGGTGCAAGCGTTACTCGGAATTACTGGGCGTAAAGCGTGCGTAGGCGGTTCGTTAAGTCCGATGTGAAAGCCCTGGGCTCAACCTGGGAACTGCATTGGAAACTGGCGGGCTGGAGTGCGGTAGAGGGTGGCGGAATTCCCGGTGTAGCAGTGAAATGCGTAGATATCGGGAGGAACACCCGTGGCGAAGGCGGCCACCTGGACCAGCACTGACGCTGAGGCACGAAAGCGTGGGGAGCAAACA
>929312 9_270089
TGGGGAATATTGGACAATGGGCGAAAGCCTGATCCAGCAATGCCGCGTGGGTGAAGAAGGTCTTCGGATCGTAAAGCCCTTTCGACGGGGACGATGATGACGGTACCCGTAGAAGAAGCCCCGGCTAACTTCGTGCCAGCAGCCGCGGTAATACGAAGGGGGCTAGCGTTGCTCGGAATTACTGGGCGTAAAGGGCGCGTAGGCGGCGGCCCAAGTCAGGCGTGAAATTCCTGGGCTCAACCTGGGGACTGCGCTTGATACTGGGTTGCTTGAGGATGGAAGAGGCTCGTGGAATTCCCAGTGTAGAGGTGAAATTCGTAGATATTGGGAAGAACACCGGTGGCGAAGGCGGCGAGCTGGTCCATTACTGACGCTGAGGCGCGACAGCGTGGGGAGCAAACA
>933546 29_798455
TGGGGAATTTTGGACAATGGGGGAAACCCTGATCCAGCCATGCCGCGTGTATGAAGAAGGCCTTAGGGTTGTAAAGTACTTTTGTTAGGGAAGAAAAGCTAGTTTTTAATAAAAATTAGTGATGACGGTACCTAAAGAATAAGCACCGGCTAACTACGTGCCAGCAGCCGCGGTAATACGTAGGGTGCAAGCGTTAATCGGAATTATTGGGCGTAAAGCGAGTGCAGACGGTTACTTAAGCCAGATGTGAAATCCCCAAGCTTAACTTGGGACGTGCATTTGGAACTGGGTGACTAGAGTGTGTCAGAGGGAGGTAGAATTCCACATGTAGCGGTGGAATGCGTAGAGATGTGGAGGAATACCGATGGCGAAGGCAGCCTCCTGGGATAACACTGACGTTGAGGCTCGAAAGCGTGGGGAGCAAACA
>941487 27_729444
TGGGGAATTTTGGACAATGGGCGCAAGCCTGATCCAGCAATGCCGCGTGAGTGAAGAAGGCCTTCGGGTTGTAAAGCTCTTTTGTCAGGGAAGAAACGGTTGGGGCTAATATCCTCGGCTAATGACGGTACCTGAAGAATAAGCACCGGCTAACTACGTGCCAGCAGCCGCGGTAATACGTAGGGTGCAAGCGTTAATCGGAATTACTGGGCGTAAAGCGTGCGCAGGCGGTTTTGTAAGTCTGTCGTGAAAGCCCCGGGCTCAACCTGGGAATTGCGATGGAGACTGCAAGGCTTGAATCTGGCAGAGGGGGGTAGAATTCCACGTGTAGCAGTGAAATGCGTAGAGATGTGGAGGAACACCGATGGCGAAGGCAGCCCCCTGGGTCAAGATTGACGCTCATGCACGAAAGCGTGGGGAGCAAACA
>9649 24_639889
TGGGGAATATTGCACAATGGGCGAAAGCCTGATGCAGCTATGCCGCGTGTGCGAAGAAGACCTTAGGGTTGTAAAGCACTTTCAGTAGGAAAGAAAAACATTAACTTAATATGTTAATAATTGACGTTACCTTCAAAAGAAGCACCGGCTAACTCCGTGCCAGCAGCCGCGGTAATACGGGGGTGCTAGCGTTAATCAGAATTACTGGGCGTAAAGAGCGCGTAGGTGGTATATTAAGTCAGATGTGAAATCCCTAAGCTTAACTTAGGAACTGCATTTGAAACTAATAAACTAGAGTTTTGTAGAGGGGGGTAGAATTCCAGGTGTAGCGGTGAAATGCGCAGATATTTGGAGGAATACCAGTGGCGAAGGCGACCCCCTGGGCAAAAACTGACACTGAGGTGCGAAAGCGTGGGTAGCAAACA
>983990 5_161268
TAAGGAATATTGGTCAATGGAGGCAACTCTGAACCAGCCATGCCGCGTGCAGGAAGACGGCCCTCTGGGTTGTAAACTGCTTTTATTCGGGAATAAACCTTTGCTCGTGAGCGAAGCTGAATGTACCGAAGGAATAAGGATCGGCTAACTCCGTGCCAGCAGCCGCGGTAATACGGAGGATCCAAGCGTTATCCGGATTTATTGGGTTTAAAGGGTGCGTAGGCGGCCTGTTAAGTCAGGGGTGAAAGACGGTAGCTCAACTATCGCAGTGCCCTTGATACTGATGGGCTTGAATGGACTAGAGGTAGGCGGAATGAGACAAGTAGCGGTGAAATGCATAGATATGTCTCAGAACACCGATTGCGAAGGCAGCTTACTATGGTCTTATTGACGCTGAGGCACGAAAGCGTGGGGATCGAACA
>New.ReferenceOTU0 39_1173600
TGGGGAATATTGCACAATGGGCGAAAGCCTGATGCAGCTATGCCGCGTGTGCGAAGAAGACCTTAGGGTTGTAAAGCACTTTCAGTAGGAAAGAAAAACATTAACTTAATATGTTAATAATTGACGTTACCTTCAAAAGAAGCACCGGCTAACTCCGTGCCAGCAGCCGCGGTAATACGGGGGGTGCTAGCGTTAATCAGAATTACTGGGCGTAAAGAGCGCGTAGGTGGTATATTAAGTCAGATGTGAAATCCCTAAGCTTAACTTAGGAACTGCATTTGAAACTAATAAACTAGAGTTTTGTAGAGGGGGGTAGAATTCCAGGTGTAGCGGTGAAATGCGCAGATATTTGGAGGAACACCAGTGGCGAAGGCGTCTATCTGGTTCAAATCTGACGCTGAGGCGCGAAGGCGTGGGGAGCAAACA
>New.ReferenceOTU1 35_1017586
TGGGGAATATTGCACAATGGGCGAAAGCCTGATGCAGCTATGCCGCGTGTGCGAAGAAGACCTTAGGGTTGTAAAGCTCTTTTAGTGAAGAAGATAATGACGGTACTCACAGAAGAAGTCCTGGCTAACTCCGTGCCAGCAGCCGCGGTAATACGGAGAGGGCTAGCGTTATTCGGAATTATTGGGCGTAAAGGGCGCGTAGGCTGATTAATAAGTTAAAAGTGAAATCCCGAGGCTTAACCTTGGAATTGCTTTAAAACTATTAATCTAGAGATTGAAAGAGGATAGAGGAATTCCTGATGTAGAGGTAAAATTCGTAAATATTAGGAGGAACACCAGTGGCGAAGGCGTCTATCTGGTTCAAATCTGACGCTGAGGCGCGAAGGCGTGGGGAGCAAACA
>New.ReferenceOTU11 31_875501
TGGGGAATATTGGACAATGGGCGAAAGCCTGATCCAGCTATGCCGCATGAGTGAAGAAGGCCTTTGGGTTGTAAAGCTCTTTTAGTGAAGAAGATAATGACGGTACTCACAGAAGAAGTCCTGGCTAACTCCGTGCCAGCAGCCGCGGTAATACGGAGAGGGCTAGCGTTATTCGGAATTATTGGGCGTAAAGGGCGCGTAGGCTGATTAATAAGTTAAAAGTGAAATCCCGAGGCTTAACCTTGGAATTGTTTTTAAAACTATTAATCTAGAGATGGAAGGAGGGTAGAGAATTCCCTGAGGTAGAGGTAAAATTCGTA
>New.ReferenceOTU12 21_525534
TGGGGAATATTGCACAATGGGCGAAAGCCTGATGCAGCTATGTCGCGTGTGCGAAGAATGCCTTAGGGCTGTAAAGCACTTTCAGTTGGAAAGAAAAACATTAACTAAATATGTTAATAATTGACGTTACCTTCAAAAGAAGCACCGGCTAACTCCGTGCCAGCAGCCGCGGTAATACGGGGGGTGCTAGCGTTAATCAGAATTACTGGGCGTAAAGAGCGCGTAGGTGGTATATTAAGTCAGATGTGAAATCCCTAAGCTTAACTTAGGAACTGCATTTGAAACTAATAAACTAGAGTTTTGTAGAGGGGGGTAGAATTCCAAGTGTAGCGGTGAAATGCGCAGATATTTGGAGGAATACCAGTGGCGAAGGCGACCCCCTGGGCAAAAACTGACACTGAGGTGCGAAAGCGTGGGTAGCAAACA
>New.ReferenceOTU13 13_392655
TGGGGAATATTGCACAATGGGCGAAAGCCTGATGCAGCTATGCCGCGTGTGCGAAGAAGGCCTTAGGGTTGTAAAGCACTTTCAGTAGGAAAGAAAAATATTAATTTAATATATTAATAATTGACGTTACCTTCAAAAGAAGCACCGGCTAACTCCGTGCCAGCAGCCGCGGTAATACGGGGGGTGCTAGCGTTAATCAGAATTACTGGGCGTAAAGAGCGCGTAGGTGGTATATTAAGTCAGATGTGAAATCCCTAAGCTCAACTTAGGAACTGCATTTGAAACTAATACACTAGAGTTTTGTAGGGGGGGGTAGAATTCCAAGTGTAGCGGTGAAATGCGTAGATATTTGGAGGAATACCAGTGGCGAAGGCGACCCCCTGGGCAAAAACTGACACTAAGGTGCGAAAGCGTGGGGAGCAAACA
>New.ReferenceOTU14 31_892194
TGGGGAATATTGCACAATGGGCGAAAGCCTGATGCAGCTATGCCGCGTGTGCGAAGAAGACCTTAGGGTTGTAAAGCACTTTCAGTAGGAAAGAAAAACATTAACTTAATATGTTAATAATTGACGTTACCTTCAAAAGAAGCACCGGCTAACTCCGTGCCAGCAGCGGCGGTAATACGGGGGGTGCTAGCGTTAATCAGAAATACTGGGCGTAAAGAGCGCGTAGGTGGGATATTAAGTCAGATGTGAAATCCCTAAGATTAACTTAGGAACTGCATTTGAAACGAATAGACTAGAGTTTTGTAGAGGGGGGTAGAATGCCAGGTGTAGCGGTGAAATGCGCAGAGATTTGGAGGAATACCAGTGGCGAAGGCGACCCCCTGGGCAAAAACTGACACTGAGGTGCGAAAGCGTGGGTAGCAAACA
>New.ReferenceOTU19 39_1192841
TGGGGAATATTGGACAATGGGCGAAAGCCTGATCCAGCTATGCCGCATGAGTGAAGAAGGCCTTTGGGTTGTAAAGCTCTTTTAGTGAAGAAGATAATGACGGTACTCACAGAAGAAGTCCTGGCTAACTCCGTGCCAGCAGCCGCGGTAATACGGAGCGGGCTAGCGTTATTCGGAATTGTTGGGCGTAAAGGGCGCGGAGGCTGATTAATAAGTTAAAAGTGAAATCCCGGGGCTTAACCTTGGAATTGCTTTTAAAACTATTAATCTAGAGATTGAAAGAGGAGAGAGAAATTCCTGATGTAGAGGTAAAATTCGTAAATATTAGGAGGAACACCAGTGGCGAAGGCGGCTATCTGGTTCAAATCTGACGCTGAGGCGCGAAGGCGTGGGGAGCAAACA
>New.ReferenceOTU5 8_241020
TAGGGAATATTGGACAATGGGGACAACCCTGATCCAGCCATGCCGCGTGAGTGAAGAAGGCCTTCGGGTTGTAAAGCTCTTTTGTCCGGGAAGAAAAGCATCTGGCTAATACCTGGATGTGTTGACGGTACCGGAAGAATAAGCACCGGCTAACTTCGTGCCAGCAGCCGCGGTAATACGAAGGGTGCAAGCGTTACTCGGAATTACTGGGCGTAAAGCGTGCGTAGGTGGTCTGCTAAGTCTGATGTGAAAGCCCTGGGCTCAACCTGGGAATGGCATTGGAAACTGGCGGGCTAGAGTGCGGTAGAGGGTAGTGGAATTCCCGGTGTAGCAGTGAAATGCGTAGAGATCGGGAGGAACATTCGTGGCGAAGGCGGCTACCTGGACCAGCACTGACACTGAGGCACGAAAGCGTGGGGAGCAAACA
>New.ReferenceOTU6 5_136824
TGGGGAATATTGGACAATGGGCGAAAGCCTGATCCAGCCATGTCGCATGAGTGAAGAAGGCCCTTGGGTTGTAAAGCTCTTTTAGTGAGGAAGATAATGACGGTACTCACAGAAGAAGTCCTGGCTAACTCCGTGCCAGCAGCCGCGGTAATACGGAGAGGGCTAGCGTTATTCGGACTTATTGGGCGTACAGGGCGCGTAGGCTGATTACTAAGCTAAAAGTGAAATCCCGAGGCTTAACCTTGGAATTGCTTTTAAAACTATTAATCTAGAGATTGAAAGAGGATAGAGGAATTCCTGATGTAGAGGTAAAATTCGTAAATATTAGGAGGAACACCAGTGGCGAAGGCGTCTATCTGGTTCAAATCTGACGCTGAGGCGCGAAGGCGTGGGGAGCAAACA
>New.ReferenceOTU8 40_1207134
TGGGGAATATTGCACAATGGGCGAAAGCCTGATGCAGCTATGCCGCGTGTGCGAAGAAGACCTTCGGGTTGTAAAGCACTTTCAGTAGGAAAGAAAAACATTAACTTAATATGTTAATAATTGACGTTACCTTCAAAAGAAGCACCGGCTAACTCTGTGCCAGCAGCCGCGGTAATACGGGGGGTGCTAGCGTTAATCAGAATTACTGGGCGTAAAGATCGCGTAGGCGGTATATTAAGTCAGATGTGAAATCCCTAAGCTTAACTTAGGAACTGCATTTGAAACTAATAAACTAGAGTGTTGTAGAGGAGAGTAGAATTCCAGGTGTAGCGGTGAAATGCGCAGATATTTGGAGGAATACCAGTGGCGAAGGCGACCCCCTGGGCAAAAACTGACACTGAGGTGCGAAAGCGTGGGTAGCAAACA
>New.CleanUp.ReferenceOTU1004 1_26091
TTGGTCCTTCTTTACAATGGGCGAAAGCCTGATCCAGCAATGCCGCGTGAGTGAAGAAGGCCTTAGGGTTGTAAAGCTCTTTTATCAGGAAAGAAACGAATTAATCTAATACATTAATTTAATGACGGTCCCTGAAGAATAAGCACCGGCTAACTACGTGCCAGCAGCCGCGGTAATACGTAGGGTGCGAGCGTTAATCGGAATTATTGGGCGTAAAGCGTACGTAGGCGGTTTTGTAAGACAGATGTGAAATGCCCGGGCTCAACCTTGGAATTGCATTTGTGACTGCAAAGCTAGAGTGTGTTAGAGGGAGATAGAATTTCACATGTAGCAGTGAAATGCGTAGATATGTGGAGGAATACCGATGGCGAAGGCAGTCTCCTGGGATAACACTGACGCTCATGTACGAAAGCGTGGGGAGCAAACA
>New.CleanUp.ReferenceOTU1013 37_1108771
TGGGGAATATTGGACAATGGGCGAAAGCCTGATCCAGCTATGCCGCATGAGTGAAGAAGGCCTTTGGGTTGTAAAGCTCTTTTAGTGAAGAAGATAATGACGGTACTCACAGAAGAAGTCCTGGCTAACTCCGTGCCAGCAGCCGCGGTAATACGGAGAGGGCTAGCGTTATTCGGAATTATTGGGCGTAAAGGGCGCGTAGGCTGATTAATAAGTTAAAAGTGAAATCCCGAGGCTTAACCTTGGAATTGCTTTTAAAACTATTAATCTAGAGATTGAAAGAGGATGGAGGAATTCCGGAAGTGGGGGTAAAATGCGTAATGATTGGGAGGAACAC
>New.CleanUp.ReferenceOTU1029 39_1183537
TGGGGAATATTGGACAATGGGCGAAAGCCTGATCCAGCTATGCCGCATGAGTGAAGAAGGCCTTTGGGTTGTAAAGCTCTTTTAGTGAAGAATATAATGACGGTACTCACAGAAGAAGTCCTGGCTAACTCCGTGCCAGCAGCCGCGGTAATACGGAGAGGGCTAGCGTTATTCGGAATTATTGGGCGTAAAGGGCGCGTAGGCTGATTAATAAGTTAAAAGTGAAATCCCGAGGCTTAACCTTGGAATTGCTTTTAAAACTATTAATCTAGAGATTGAAAGGAGGTAGAGGAATTCCTGATGTAGAGGTAAAATTCGGAAATATTAGGAGGAACACCAGGTGCGAAGGCGTCTATCTGGTTCAAATCTGACGCTGAGGCGCGAAGGCGTGGGGAGCAAACA
>New.CleanUp.ReferenceOTU1033 33_940343
TGGGGAATATTGGACAATGGGCGAAAGCCTGATCCAGCTATGCCGCGTGAGTGAAGAAGGCCTTTGGGTTGTAAAGCTCTTTTAGTGAAGAAGATAATGACGGTACTCACAGAAGAAGTCCTGGCGAACTCCGTGCAAGCAGCCGCGGTAATACGGAGAGGGCTAGCGTTATTCGGAATTATGGGGCGACACGGGCGCGGAGGCTTATTAATAAGTTAAAAGTGAAATCCCGAGGCTTAACCTAGGAATTGCTTTTAAAACTATTAATCTAGAGATTGACAGAGGATAGAGGAATTCCTGATGTAGAGGTAAAATTCGTAAATATTAGGAGGAACACCAGTGGCGAAGGCGTCTATCTGGTTCAAATCTGACGCTGAGGCGCGAAGGCGTGGGGAGCAAACA
>New.CleanUp.ReferenceOTU1040 35_1021357
TGGGGAATATTGGACAATGGGCGAAAGCCTGATCCAGCTATGCCGCATGAGTGATGAAGGCCTTTGGGTTGTAAAGCCCTTTTAGTGGGGAAGATAATGACGGTACTCACAGAAGAAGTCCTGGCTAACTTCGTGCCAGCAGCCGCGGTAATACGGAGAGGGCTAGCGTTGTTCGGAATTATTGGGCGTAAAGGGCGCGTAGGCGGATTAATAAGTTAAAAGTGAAATCCCGAGGCTTAACCTTGGAATTGCTTTTAAAACTATTAATCTAGAGATTGGAAGAGGTTAGTGGAATTCCTGATGTAGAGGTAAAATTCGTAAATATTCGGAGGAACACCAGTGGCGAAGGCGTCTATCTGGTTCAAATCTGACGCTGAGGCGCGAAGGCGTGGGGAGCAAACA
>New.CleanUp.ReferenceOTU1049 32_906881
TGGGGAATATTGCGCAATGGGCGAAAGCCTGATGCAGCTATGCCGCGTGTGCGAAGAAGACCTTAGGGTTGTAAAGCACTTTCAGTAGGAAAGAAAAACATTAACTTAATATGTTAATAATTGACGGTACCTTGAAAAGAAGCACCGGCTAACTCCGTGCCAGCAGCCGCGGTAATACGGGGGGTGCTAGCGTTAATCAGAATTACTGGGCGTAAAGAGCGCGTAGGTGGTATATTAAGTCAGATGTGAAATCCCTAAGCTTAACTTAGGAACTGCATTTGAAACTAATAAGCTAGAGTGTCGTAGAGGGGGGTAGAATTCCACATGTAGCGGTGAAATGCGCAGATATGTGGAGGAATACCGGTGGCGAAGGCGACCCCCTGGGCAAAAACTGACGCTGAGGTGCGAAAGCGTGGGGAGCAAACA
>New.CleanUp.ReferenceOTU1054 35_1050766
TGGGGAATATTGGACAATGGGCGAAAGCCTGATCCAGTTATGCCGCATGAGTGAAGAAGGCCCTTGGGTTGTAAAGCTCTTTTATTGAAGAAGATAATGACGGTACTCACAGAATAAGTCCTGGCTAACTCCGTGCCAGCAGCCGCGGTAATACGGAGAGGGCTAGCGTTATTCGGAATTACTGGGCGTAAAGGGCGCGTAGGCTGATTAATAAGTTAAAAGTGAAATCCCGAGGCTTAACCTTAGAATTGCTTTTAAAACTATTAATCTAGAGTTTGAAAGAGGATAGAGGAATTCCTGATGTAGAGGTAAAATTCGTAAATATTAGGAGGAACACCAGTGGCGAAGGCGTCTATCTGGTTCGAATCTGACGCTGAGGCGCGAAGGCGTGGGGAGCAAACA
>New.CleanUp.ReferenceOTU1062 22_587356
TGGGGAATATTGGACAATGGGCGAAAGCCTGATCCAGCAATACCGAGTGGGTGACGAAGGCCTTAGGGTTGTAAAGCCCTTTTCAGCAGGGAAGATAATGACGGTACTCACAGAAGAAGTCCTGGCTAACTCCGTGCCAGCAGCCGCGGTAATACGGAGAGGGCTAGCGTTATTCGGAATTATTGGGCGAAAAGGGCGCGTAGGCTGATTAATAAGTTAAAAGTGAAATCCCGAGGCTTAACCTTGGAATTGCTTTTAAAACTATTAATCTAGAGATTGGAAGAGGAGAGAGGAATTCCTGATGTAGAGGTAAAATTCGTAAATAGTAGGAGGAACACCAGTGGCGAAGGCGTCTATCTGGTTCAAATCTGACGCTGAGGCGCGAAGGCGTGGGGAGCAAACA
>New.CleanUp.ReferenceOTU1073 33_945500
TGGGGAATATTGGACAATGGGCGAAAGCCTGATCCAGCTATGCCGCATGAGTGAAGAAGGCCTTTGGGTTGTAAAGCTCTTTTAGTGAAGAAGATAATGACGGGACTCACAGAAGAAGTCCTGGCTAACTCCGTGCCAGCAGCCGCGGTAATACGGAGAGGGCTAGCGTTATTCGGTAGTAGTGGTCGTAAAGGACGCGTAGGCTGATTAATAAGTTAAAAGTGAAATCCCGAGGCTTAACCTTGGAATTGCTTTTAAAACTATTAATCTAGGGATTGAAAGAGGATAGAGGAATTCCTGATGTAGAGGTAAAATTCGTAAAGATTAGGAGGAACACCAGTGGCGAAGGCGTCTATCTGGTTCAAATCTGACGCTGAGGCGCGAAGGCGTGGGGAGCAAACA
>New.CleanUp.ReferenceOTU1074 31_883519
TGGGGAATATTGGACAATGGGCGCAAGCCTGATCCAGCTATGCCGCATGAGTGAAGAAGGCCTTTGGGTTGTAAAGCTCTTTTTGTGAAGAAGATAATGACGGTACTCACAGAAGAAGTCCTGGCTAACTCCGTGCCAGCAGCCGCGGTAATACGGAGAGGGCTAGCGTTATTCGGAATTATTGGGCGTAAAGGGCGCGTAGGCTGATTAATAAGTTAAAAGTGAAATCCCGAGGCTTAACCTTGGAATTGCTTTTAAAACTATTAATCTAGAGATTTAAAGAGGATAGAGGAATTCCTGATGTAGAGGTAGAAGTCGTAAGTATTAGGAGGAACACCAGTGGCGAAGGCGTCTATCTGGTTCAAATCTGACGCTGAGGCGCGAAGGCGTGGGGAGCCAACA
>New.CleanUp.ReferenceOTU1075 31_869714
TGGGGAATATTGGACAATGGGCGAAAGCCTGATCCAGCTATGCCGCATGAGTGAAGAAGGCCTTTGGGTTGTAAAGCTCTTTTACTGAGGAAGATAATGACGGTACTCAGAGAATAAGTCCTGGCTAACTCCGTGCCAGCAGCCGCGGTAATACGGAGAGGGCTAGCGTTATTCGGAAATATTGGGCGTAAAGCGCGCGTAGGCTGCGTAATAAGTTAAAAGTGAAATCCCGAGGCTTAACCTTGGAATTGCTTTTAAAACTATTAATCTAGAGATTGAAAGAGGATAGAGGAATTCCTGATGTAGAGGTAAAATTCGTAAATATTAGGAGGAACACCAGTGGCGAAGGCGTCTATCTGGT
>New.CleanUp.ReferenceOTU1079 39_1191286
TGGGGAATATTGCACAATGGGCGAAAGCCTGATGCAGCTATGCCGCGTGTGCGAAGAAGACCTTCGGGTTGTAAAGCACTTTCAGTAGGGAAGAAAAACATTAACTTAATATGTTAATAATTGACGTTACCTTCAAAAGAAGCACCGGCTAACTCCGTGCCAGCAGCCGCGGTAATACGGGGGGTGCTAGCGTTAATCAGAATTACTGGGCGTAAAGAGCGCGGAGGTGGTATATTAAGTCAAATGTGAAATCCCTAAGCTTAAATTAGGAACTGCATTTGAAACTAATAAACGAGGGTTTTGTAGAGGGGGGTAGAATTCCAGGGGTAGCGGTGAAATGCGCAGATATTTGGAGGAATACCAGTGGCGAAGGCGACCCCCTGGGCAAAAACTGACACTGAGGTGCGAAAGCGTGGGTAGCAAACAG
>New.CleanUp.ReferenceOTU108 40_1228816
TGGGGAATATTGGACAATGGGCGAAAGCCTGATCCAGCTATGCCGCATGAGTGAAGAAGGCCTTTGGGTTGTAAAGCTCTTTTAGTGAAGAAGATAATGACGGTACTCACAGAAGAAGTCCTGGCTAACTCCGTGCCAGCAGCCGCGGTAATACGGAGAGGGCTAGCGTTATTCGGAATTATTGGTCGTAAAGGGCGCGTAGGCTGATTAATAAGTTAAAAGTGAAATCCCGAGGCTTAACCTTGGAATTGGTTTTAAAACTATTAATCTAGAGGTTGGAAGAGGATAGAGGAATTCCCGATGTAGAGGTTAAATTCGGTAATATTAGGAGGAACACCAGTGGCGAAGGCGTCTATCTGGTTCAAATCTGACGCTGAGGCGCGAAGGCGTGGGGAGCAAACA
>New.CleanUp.ReferenceOTU1085 40_1227027
TGGGGAATATTGCACAATGGGCGAAAGCCTGATGCAGCTATGCCGCGTGTGCGAAGAAGACCTTAGGGTTGTAAAGCACTTTCAGTAGGAAAGAAAAACATTAACTTAATATGTTAATAATTGACGTTACCTTCAACAGAAGCACCGGCTAACTCCGTGCCAGCAGCCGCGGTAATACGGGGGGTGCTAGCGTTAATCAGAATTACTGGGCGTTAAGAGCGCGTCGGTGGTATATTAAGTCAGATGTGAAATCCCTAAGCTTAACTTAGGAACTGCATTTGAAACTAATGAACTAGAGTTTTGGAGAGGGGGGTAGAATTCCAGGTGTAGGGGTGAAATGCGCAGGTATTTGGAGGAATACCAGTGGCGAAGGCGACCCCCTGGGCAAAAACTGACAGTGAGGTGCGAAAGCGTGGGTAGCAAACA
>New.CleanUp.ReferenceOTU1091 23_607139
TGGGGAATATTGGACAATGGGCGAAAGCCTGATCCAGCTATGCCGCATGATTGAAGAAGGCCTTTGGGTTTTAAAGCTCTTTTAGTGAGGAAGATAATGACGGTACTCACAGAAGAAGTCCTGGCTAACTCCGTGCCAGCAGCCGCGGTAATACGGAGAGGGCTAGCGTTATTCGGAATTATTTGTCGTAAAGGGCGCGTATGCTGATTAATAAGTTAAAATTGAAATCCCGAGGCTTAACCTTGGAATTGATTTTAAAACTATTAATCTAGAGATTGAAAGAGGATAGAGGAATTCCTGATGTAGAGGTAAAATTCGTAAATATTAGGAGGAACACCAGTGGCGAAGGCGTCTATCTGGTTCAAATCTGACGCTGAGGCGCGAAGGCGTGGGGAGCAAACA
>New.CleanUp.ReferenceOTU1106 2_50494
TGGGGAATTTTGGACAATGGGCGAAAGCCTGATCCAGCAATGCCGCGTGAGTGAAGAAGGCCTTAGGGTTGTAAAGCTCTTTTATCAGGAAAGAAACGAATTAAAATAATACATTAATTTAATGACGGTACCTGAAGAATAAGCACCGGCTAACTACGTGCCAGCAGCCGCGGTAATACGGAGGGTGCGAGCGTTAATCGGAATTATTGGGCGTAAAGCGTACGTAGGCGGTTTAGTAAGACAGATGTGAAATGCCCGGGCTCAACCTTGGAATTGCATTTGAAACTGCAAAGCTAGAGTGTGTCAGAGGGTGATAGAATTTCAAGTGTAGCAGTGAAATGCGTAGATATGTGGAGGAATACCAGTGGCGAAGGCGGCCTCCTGGAATAAAACTGACGCTCATGTACGAAAGCGTGGGGAGCAAACA
>New.CleanUp.ReferenceOTU111 35_1026820
TGGGGAATATTGGACAATGGGCGAAAGCCTGATCGAGCTATGCCGCATGAGTGAAGAAGGCCTTTGGGTTGTAAAGCTCTTTTAGTGAAGAAGATAATGACGGTACTCACAGAAGAAGTCCTGGCTAACTCCGTGCCAGCAGCCGCGGTAATACGTAGAGGGCTAGCGGTATTCGGAATTATTGGGCGTGAATGGCGCGTAGGCTGATTAATAAGTTAAAAGTGAAATCCCGAGGCTTAACCTTGGAATTGCTTTTAAAACTATTAATCTAGAGATTGAAAGAGGATAGAGGAATACATGATGTAGCGGTAAAATTCGTAAATATTAGGAGGAACACCAGTGGCGAAGGCGTCTATCTGGTTCAAATCTGACGCTGAGGCGCGAAGGCGTGGGGAGCAAACA
>New.CleanUp.ReferenceOTU112 21_542722
TGGGGAATATTGGACAATGGGCGAAAGCCTGATCCAGCTATGCCGCATGAGTGAAGAAGGCCTTTGGGTTGTAAAGCGCTTTTAGTGAGGAAGATAATGACGGTACTCACAGAAGAAGTCCTTGCTAACTCCGTGCCAGCAGCCGCGGTAATACGGAGAGGGCGAGCGTTATGCGGAATTATGGGGCGGAAAGGGCGCGTAGGCTGATTAATCAGTTAACAGTGAAATCCCGAGGCTTAACCTTGGAATTGCTTTTAAAACTATTAATCTAGAGATTGAAAGAGGATAGAGGAATTCCTGATGTAGAGGTAAAATTCGTAAATATGAGGAGGAACACCAGTGGCGAAGGCGTCTATCTGGTTCAAATCTGACGCTGAGGCGCGAAGGCGTGGGGAGCAAACA
>New.CleanUp.ReferenceOTU1127 33_959767
TGGGGAATATTGGACAATGGGCGAAAGCCTGATCCAGCTATGCCGCATGAGTGAAGAAGGCCTTTGGGTTGTAAAGCTCTTTTAGTGAAGAAGATAATGACGGTACTCACAGAAGAAGTCCTGGCTAACTCCGTGCCAGCAGCCGCGGTAATACGGAGAGGGCTAGCGTTATTCGGCATTATTGGGCGTACAGGGCGTGTAGGCTGATTAATAAGTTAAAAGTGAAATCCCGAGGCTTAACCTTGGAATTGCTTTTAAAAATATTAATCTAGAGATTTAAAGAGGATAGAGGAATTCCTGATGTAGAGGTAAAATTCGTAAATATTAGGAGGAACACCAGGGGCGAAGGCGTCTATCTGGTTCAAATATGACGCTGAGGCGCGAAGGCGGGGGGAGCAAACA
>New.CleanUp.ReferenceOTU1139 26_692983
TGGGGAATATTGGACAATGGGCGAAAGCCTGATCCAGCTATGCCGCATGAGTGAAGAAGGCCTTTGGGTTGTAAAGCTCTTTTAGTGAGGAAGATAATGACGGTACTCACAGAAGAAGTCCTGGCTAACTCCGTGCCAGCAGCCGCGGTAATACGGAGCGGGCTAGCGTTATTCGGAATTATTGGGCGTAGAGGTCGCCTAGGCTGATTGATAAGTTAAAAGTGAAATCCCGAGGCTTAACCTTGGAATTGCTTTTAAAACTATTAATCTAGAGATTGAAAGAGGATAGAAGAATTCCTGATGTAGAAGTAAAATTCGTAAATATTAGGAGGAACACCAGTGGCGAAGGCGTCTAACTGGTTCAAATCTGACGCTGAGGCGCGAAGGCGTGGGGAGCAAACA
>New.CleanUp.ReferenceOTU1141 34_979142
TGGGGAATATTGCACAATGGGCGAAAGCCTGATGCAGCTATGCCGCGTGTGCGAAGAAGACCTTAGGGTTGTAAAGCACTTTCAGTAGGAAAGAAAAACATTAACTTAATATGTTAATAATTGACTTTACCTTCAAAAGAAGCACCGGCTAACTCCGTTCCAGCAGCCGCGGTAATACGTGGGGTGCGAGCGTTAATCAGAATTACTGGGCGTAAAGAACGCGGAGGTGGTATATTAAGTTAGATGTGAAATCCCTAAGCTTAACTTAGGAAATGCATTTGAAACTAATAAACTAGAGTTTTGTAGAGGGGGGTAGAATTCCAGGTGTAGCGGTGAAATGCGCAGATATTTGGAGGAATACCAGTGGCGAAGGCGACCCCCTGGGCCAAAACTGACACTGAGGTGCGAAAGCGTGGGTAGCAAACA
>New.CleanUp.ReferenceOTU1144 4_118048
TGGGGAATTTTGGACAATGGGCGAAAGCCTGATCCAGCAATGCCGCGTGAGTGAAGAAGGCCTTAGGGTTGTAAAGCTCTTTTATTAGGAAAGAAACGAATTAATATAATACAGTAATATAATGACGGTACCTGAAGAATAAGCACCGGCTAACTACGTGCCAGCAGCCGCGGTAATACGTAGGGTGCGAGCGTTAATCGGAATTATTGGGCGTAAAGCGTGCGTAGGTGGTTTTGTAAGACAGATGTGAAATGCCTGGGCTTAACCTTGGAATTGCATTTGTGACTGAAAAGCTAGAGTGTCGCAGAGGGGGATAGAATTTCACATGTAGCGGTGAAATGCGTAGATATGTGGAGGAATACCGATGGCGAAGGCAGTCTCCTGGGATAACACTGACGCTCATGTACGAAAGCGTGGGGAGCAAACA
>New.CleanUp.ReferenceOTU1152 35_1052130
TGGGGAATATTGGACAATGGGCGAAAGCCTGATCCAGCTATGCCGCATGAGTGAAGAAGGCCTTTGGGTTGTAAAGCTCTTTTAGTGAAGAAGATAATGACGGTACTCACAGACGAAGTCCTGGCTAACTCCGTGCCAGCAGCCGCGGTAATACGGAGAGGGCTAGCGTTATTCGGAATTATTGGGCGTAAAGGGCCCGTAGGCTGGTTAATAAGTTAAAAGTGAAATCCCGAGGCTTAGCCTTGGAATTGCTTTTAAAACTATTAATCTAGAGATTGAAAGAGGATAGAAGAATTCCTGATGTAGGGGTAAAATTCGTAAATATTAAGAGGAACACCAGTGGCGAAGGCGTCTATCTGGTTCAAATCTGACGCTGATGCGCGAAGGCGTGGGGAGCAAACA
>New.CleanUp.ReferenceOTU1166 37_1132354
TGGGGAATATTGGACAATGGGCGAAAGCCTGATCCAGCTATGCCGCATGAGTGAAGAAGGCCTTTGGGTTGTAAAGCTCTTTTAGTGAAGAAGATAATGATGGTACTCACAGAAGAAGTCCTGGCTCACTCCGTGCCAGCAGCCGCGGTAATACGGAGAGGGCTAGCGTTATTCGGTATTATTGGGCGTGAAGGGCGGGTAGGCTGGTTAATAAGTTAAAAGTTAAATCCCGAGGCTTAACCTTGGAATTGCTTTTAAAAATATTAATCTAGAGATTGAAAGAGGATAGAGGAATTCCTGATGTAGAGGTAAAAGTCGTAAATATTAGGAGGAACACCAGTGGCGAAGGCGTCTATCTGGTTCAAATCTGACGCTGAGGCGCGAAGGCGTGGGGAGCAAACA
>New.CleanUp.ReferenceOTU1169 2_38906
TAGGGAATCTTCCGCAATGGACGAAAGTCTGACGGAGCAACGCCGCGTGAGTGAGGAAGGTCTTCGGATCGTAAAGCTCTGTTGCCAGGGAAGAAGGCTCATGTGTTAACTGCACATGAGGTGACGGTACCTGAGAAGAAAGCCCCGGCTAACTACGTGCCAGCAGCCGCGGTAATACGTAGGGGGCGAGCGTTGTCCGGAATTATTGGGCGTAAAGCGCGCGCAGGCGGTCCTTTAAGTCAGGAGTTTAAGCCCGGGGCTCAACCCCGGTACGCTTCTGAAACTGGGGGACTTGAGTGCAGGAGAGGAGAGCGGAATTCCACGTGTAGCGGTGAAATGCGTAGAGATGTGGAGGAACACCAGTGGCGAAGGCGGCTCTCTGGCCTGTAACTGACGCTGAGGCGCGAAAGCGTGGGGAGCAAACA
>New.CleanUp.ReferenceOTU1173 31_862354
TGTTTAATAGTTCACAATGGGCGAAAGCCTGATGCAGCTATGCCGCGTGTGCGAAGAAGACCTTAGGGTTGTAAAGCACTTTCAGTAGGAAAGAAAAACATTAACTTAATATGTTAATAATTGACGTTACCTTAAAAAGAAGCACTGGCTAACTCCGTGCCAGCAGCCGCGGTAATACGGGGGGTGCTAGCGTTAATCAGAATTACTGGGCGTAAAGAGCGCGTAGGTGGTATATTAAGTCAGATGTGAAATCCCTAAGCTTAACTTAGGAACTGCATTTGAAACTAATAAACTAGAATTTTGTAGAGGGGGGTAGAATTCCAGGTGTAGCGGTGAAATGCGCAGATATTTGGAAGAATACCAGTGGCGAAGGCGACCCCCTGGGCAAAAACTGACACTGAGGTGCGAAAGCGTGGGTAGCAAACA
>New.CleanUp.ReferenceOTU1181 33_953478
TGGGGAATATTGGACAATGGGCGAAAGCCTGATCCAGCTATGCCGCATGAGTGAAGAAGGCCTTTGGGTTGTAAAGCTCTTTTAGTGAAGAAGATAATGACGGTACTCACAGCAGAAGTCCTGGCTAACTCCGTGACAGCAGCCGCGGTAATACGGAGAGGGCTAGCGTTATTCGGAAATATTGGGCGAAAAGGGCGAGTAGGCTGATTAATAAGGTAAAAATGAAATCCCGAGGCTTAACCTTGGAATTGCTTTTAAAACTATTAATCTAGAGATTGAAAGAGGATAGAGGAATTCCTGATGTAGAGGTAAAATTCGTAAATATTAGGAGGAACACCAGTGGCGAAGGCGTCTATCTGGTTCAAATCTGACGCTGAGGCGCGAAGGCGTGGGGAGCAAACA
>New.CleanUp.ReferenceOTU1183 40_1209280
TGGGGAATATTGCACAATGGGCGAAAGCCTGATGCAGCTATGCCGCGTGTGCGAAGAAGACCTTAGGGTTGTAAAGCACTTTCAGTAGGAAAGAAAAACATTAACTTAATATGTTAATAATTGACGTTACCTTCAAAAGAAGCACCGGCTAACTCCGTTCCCGCAGCCGCGGTAATACGGGGGGTGCTAGCGTTAATCAGAATTACTGGGCGTAAAGAGCGCGGAGGTGGTATATTAAGGCAGATGTGAAAACCCTAAGCTTAACTTGGGAACTGCATTTGAAACTACTAAACTAGAGTGTGGTAGAGGGGGGTAGAATTCCAGGTGTAGCGGTGAAATGCGCAGATATTTGGAGGAATACCAGTGGCGAAGGCGACCCCCTGGGCAAAAACTGACACTGAGGTGCGAAAGCGTGGGTAGCAAACA
>New.CleanUp.ReferenceOTU1186 4_132150
TGGGGAATATTGGACAATGGGCGAAAGCCTGATCCAGCAATGCCGCGTGAGTGAAGAAGGCCTTAGGGTTGTAAAGCTCTTTTATCAGGAAAGAAACGAATTAATATAATACATTAATTTAATGACGGTACCTGAAGAATAAGCACCGGCTAACTACGTGCCAGCAGCCGCGGTAATACGTAGGGTGCGAGCGTTAATCGGAATTACTGGGCGTAAAGCGTACGTAGGTGGTTTTGTAAGACAGATGTGAAATCCCCGGGCTTAACCTTGGAATTGCATTTGAAACTGATAAACTAGAGTGTGGTAGAGGGAGATAGAATTTCACATGTAGCGGTGAAATGCGTAGATATGTGGAGGAATACCGGTGGCGAAGGCGGTCTCCTGGAATAACACTGACGCTGATGTACGAAAGCGTGGGGAGCAAACA
>New.CleanUp.ReferenceOTU1194 36_1092797
TGGGGAATATTGGACAATGGGCGAAAGCCTGATCCAGCTATGCTGCATGAGTGAAGAAGGCCTTTGGGTTGTAAAGCTCTTTTAGTGAAGAAGATAATGACGGTACTCACAGAAGAAGTCCTGGCTAACTCCGTGCCAGCAGCCGCGGTAATACGGAGAGGGCTAGCGTTATTCGGAATTATTGGGCGTAAAGGGCGCGTAGGCTGATTAATAAGTTAAAAGTGAAAACCCGAGGCTTAACCTTGGAATTGCTTTTAAAACTATTAATCTAGAGGTTGAAAGAGGGTAGGGGAATTCCTGAGGTAGAGGTAAAATTCGTAA
>New.CleanUp.ReferenceOTU1197 37_1125816
TGGGGAATTTTGCACAATGGGCGAAAGCCTGATGCAGCTATGCCGCGTGTGCGAAGAAGACCTTAGGGTTGTAAAGTACTTTCAGTAGGGAAGAAAAACATTAACTTAATATGTTAATAATTGATGTTACCTTCAAAAGAAGCACCGGCTAACTCCGTGCCAGCAGCCGCGGTAATACGGGGGGTGCTAGCGTTAATCAGAATTACTGGGCGTAAAGAGCGCGTAGGTGGTATATTAAGTCAGATGTGAAATCCCTAAGCTTAACTTAGGAACTGCATTTGATACTAATGAACTAGAGTTTTGTAGAGGGGAGTAGAATTCCAGGTGTAGCGGTGAAATGCGCAGATATTTGGAGGAAGACCAGTGGCGAAGGCGACCCCCTGGGCAAAAACTGACACTGAGGTGCGAAAGCGTGGGTAGCAAACA
>New.CleanUp.ReferenceOTU12 32_913359
TGGGGAATATTGGACAATGGGCGCAAGCCTGATCCAGCTATGCCGCGTGAGTGAAGAAGGCCTTTGGGTTGTAAAGCTCTTTTAGTGAGGAAGATAATGACAGTACTGCCAGAAGAAGTCCTGGCTAACTCCGTGCCAGCAGCCGCGGTAATACGGAGGGGGCTAGCGTTATTCGGAATTATTGGGCGTAAAGGGCGCGTAGGCTGATTAATAAGTTAAAAGTGAAATCCCGAGGCTTAACCTTGGAATTGCTTTTAAAACTATGAATCTTGAGATTGAAAGAGGAGAGAGGAATTCCTGATGTAGAGGTAAAATTCGTAAATATTAGGAGGAACACCAGTGGCGAAGGCGTCTATCTGGTTCAAATCTGACGCTGAGGCGCGAAGGCGTGGGGAGCAAACA
>New.CleanUp.ReferenceOTU1206 26_701461
TGGGGAATATTGGACAATGAGCGCAAGCTTGATCCAGCTATGTCGCGTGTGTGAAGACGGCCTTAGGGTTGTAAAACACTTTCAACAAAGGAAGAAGAAAAAATACAATAATAAAATATTTTTTTTGGCGTTATTTGTAAAAGAAGCACCGGCTAACTTCGTGCCAGCAGCCGCGGTAATACGAGGGTTGCAAGCGTTAATCGGAATGATTGTGCGTAAAGGGTGTGTAGGTTGTTTTTAAAAGTTAATTGTTAAATATATTAAAGCAATTTAATATAGCGATGAATACTAATAAACTTGAGTATAAAAGAAGAAATTAGAATTTCAGGAGTAGCAGTGAAATGCTTAGATATCTGAAAGAATACTAGTGGCGAAGGCGTTTTTCTATTTTAATACTGACACTAATACACGAAAGCATGGGGAGCAAACA
>New.CleanUp.ReferenceOTU1208 24_649542
TGGGGAATATTGGACAATGGGCGAAAGCCTGATCCAGCTATGCCGCATGAGTGAAGGAGGCCTGTGGGTTGTAAAGCTCTTGTAGTGAGGAAGATAATGACGGTACTCACAGAAGAAGTCCTGGCTAACTCCGTGCAAGCAGCCGCAGTAATACGGAGAGGGATAGCGTGATTCGGAATTATTGGGCGTAAATGGCGCGTAGGCTGATTAATAAGTTAAAAGTGAAATCCCGAGGCTTAACCTTGGAATTGCTTTTAAAACTATTAATCTAGAGATTGAAAGAGGATAGAGGAATTCCTGATGTAGAGGTAAAATTCGTAAATATTAGGAGGAACACCAGTGGCGAAGGCGTCTATCTGGTTCAAATCTGACGCTGAGGCGCGAAGGCGTGGGGAGCAAACA
>New.CleanUp.ReferenceOTU1219 38_1157218
TGGGGGATATTGCACAATGGGCGAAAGCCTGATGCAGCTATGCCGCGTGTGCGAAGAAGACCTTAGGGTTGTAAAGCACTTTCAGTAGGAAAGAAAAACATTAACTTAATATGTTAATAATTGACGTTACCTTCAAACTAAGCACCGGCTAACTCCGTGCCAGCAGCCGCGGTAATACGGGGGGTGCTAGCGTTAATCAGAATTACTGGGCGTCAAGAGCGCGTCGGTGGTATATTAAGTCAGATGTGAAATCCCTAAGCTTAACTTAGGAACTGCATTTGAAACTAATAAACTAGAGTGCTGTAGAGGGGGGTAGAATTCCAGGTGTAGCGGTGAAATGCGCAGAGATTTGGAGGAATACCAGTGGCGAAGGCGACCCCCTGGGCAAAAACTGACACTGAGGTGCGAAAGCGTGGGTAGCAAACA
>New.CleanUp.ReferenceOTU1227 31_889746
TGGGGAATATTGCACAATGGGCGAAAGCCTGATGCAGCTATGCCGCGTGTGCGATGAAGACCTTAGGGTTGTAAAGCACTTTCAGTAGGAAAGAACAACATTAACTTAATATGTTAATAATTGACGTTACCTTCAAAAGAAGCACCGGCTAACTCCGTGCCAGCAGCCGCGGTAATACGGGGGGTGCTAGCGTTAATCAGCATTACTGGGCGTAAAGAGCGCGTAGGTGGTATATTAAGTCAGATGTGAAATCCCTAAGCTTAACTTAGGAACTGCATTTGAAACTAATAAACTAGAGTTGTGTAGAGGGGGGTAGAATTCCAGGTGTAGCGGGTAAAGGCGCAGATATTTGGAGGAATACCAGTGGCGAAGGCGACCCCCTGGGCAAAAACTGACACTTAGGTGCGAAAGCGTGGGTAGCAAACA
>New.CleanUp.ReferenceOTU1235 6_187766
TGGGGAATTTTGGACAATGGGCGAAAGCCTGATCCAGCAATGCCGCGTGAGTGAAGAAGGCCTTAGGGTTGTAAAGCTCTTTTATCAGGAAAGAAATGAATTAATCTAATACATTAATTTAATGACGGTACCTGAAGAATAAGCACCGGCTAACTCCGTGCCAGCAGCCGCGGTAATACGTAGGGTGCGAGCGTTAATCGGAATTATTGGGCGTAAAGCGTACGTAGGCGGTTTTTTAAGACAGATGTGAAATGCCCGGGCTTAACCTTGGAATTGCATTTGAGACTGCTAAGCTAGAGTGTGTTAGAGGGAGATAGAATTTCACATGTAGCAGTGAAATGCGTAGATATGTGGAGGAATACCGATGGCGAAGGCAGCCTCCTGGAAGAACACTGACGCTGATGTACGAAAGCGTGGGGAGCAAACA
>New.CleanUp.ReferenceOTU1241 33_934621
TTTTTCCTCTTTTCCCCTTTTCTCCCTCCTGATCCCTCTATGCCGCATGAGTGAAGAAGGCCTTTGGGTTGTAAAGCTCTTTTAGTGAAGAAGATAATGACGGTACTCACAGAAGAAGTCCTGGCTAACTCCGTGCCAGCAGCCGCGGTAATACGGAGAGGGCTAGCGTTATGCGGAATTATTGGGCGTAAAGGGCGCGTAGGCTGAGTAATAAGTTAAAAGTGAAATCCCGAGGCTTAACCTTGGAATTGCTTTTAAAACTATTAATCTAGAGATTGAAAGAGGATAGAGGAATTCCTGATGTAGAGGTAAAATTCGTAAATATTAGGAGGAACACCAGTGGCGAAGGCGTCTATCTGGTTCAAATCTGACGCTGAGGCGCGAAGGCGTGGGGAGCAAACA
>New.CleanUp.ReferenceOTU125 35_1018436
TGGGGAATATTGCGCAATGGGCGAAAGCCTGATGCAGCGATGCCGCGTGTGCGAAGAAGACCTTAGGGTTGTAAAGCACTTTCAGTAGGAAAGAAAAACATTAACTTAATATGTTAATAATTGACGTTACCTTCAAAAGAAGCACCGGCTAACTCCGTGCCAGCAGCCGCGGTAATACGGGGAGTGCTAGCGTTAATCAGAATTACTGGGCGTAAAGAGCGCGTAGGTGGTATATTAAGTCAGATGTGAAATCCCTAAGCTTAACTTGGGAACTGCATTGGAAACTAATAAACTAGAGTTTTGTAGAGGGGGGTAGAATTCCAGGTGTAGCGGTGAAATGCGCAGATATTTGGAGGAACACCAGTGGCGAAGGCGACCCCCTGGGCAAAAACTGACGCTGAGGTGCGAAAGCGTGGGTAGCAAACA
>New.CleanUp.ReferenceOTU1266 31_883081
TGGGGAATATTGCACAATGGGCGAAAGCCTGATGCAGTTATGCCGCGTGTGCGAAGAAGACCTTAGGGTTGTAAAGCACTTTCAGTAGGAAAGAAAAACATTAACTTAATATGTTAATAATTGACGTTACCTTCAAAAGAAGAACCGGCTAACTCCGTGCCAGCAGCCGCGGTATTACGGGGGGTGCTAGCGTTAATCAGAATTACTGGGCGTAAAGAGCGCGTAGGTGGGATATTAAGTCAGATGTGAAATCCCTCAGCTTAACGTAGGAACTGCATTTGAAACTAATAAACTAGAGTTTTGTAGAGGAGGGTAGAATTCCAGGTGTAGCGGTGAAATGCGCAGATATTTGGAGGAATACCAGTGGCGAAGGCGACCCCCTGGGCAAAAACTGACACTGCGGTGCGAAAGCGTGGGTAGCAAACA
>New.CleanUp.ReferenceOTU1291 25_677320
TGGGGAATATTGGACAATGGGCGAAAGCCTGATCCAGCTATGCCGCATGAGTGAAGAAGGCCTTTGGGTTGTAAAGCTCTTTTAGTGAGGAAGATAATGACGGTACTCACAGAAGAAGTCCTGGCTAACTCCGTGCCAGCAGCCGTGGTAATACGGCGAGGGCTAGCGTTATTCGGAATTATGGGGCGTAAAGTGCGTGTAGACTGGTTAATAAGTTAAAAGTGAAATCCCGAGGCTTAACCTTGGAATTGCTTTTAAAACTATTAATCTAGAGATTGACAGAGGATAGAGGAATTCCTGATGTAGAGGTAAAATTCGTAAATATTAGGAGGAACACCAGTGGCGAAGGCGTCTATCTGGTTCAAATCTGACGCTGAGGCGCGAAGGCGTGGGGAGCAAACA
>New.CleanUp.ReferenceOTU1307 35_1039967
TGGGGAATATTGGACAATGGGCGAAAGCCTGATCCAGCTATGCCTCATGAGTGAAGAAGGCCTTTGGGTTGTAAAGCTCTTTTAGTGAAGAAGATAATGACGGTACTGACAGAAGAAGTCCTGGCTAACTCCGTGCCAGCAGCCGCGGTAATACGGAGGGGGCTAGCGTTATTCGGAATTATTGGGCGTAAAGGGCGCGTAGGCGGGTTATTAAGTTAAAAGTGAAATCCCGAGGCTTAACCTTGGAATTGCTTTTAAAACTATTAATCTAGAGATTGAAAGAGGATAGTGGAAGTCCTGATGTAGAGGTAAAATTCGTAAATATTAGGAGGAACACCAGTGGCGAAGGCGTCTATCTGGTTCAAATCTGACGCTGAGGCGCGAAGGCGTGGGGAGCAAACA
>New.CleanUp.ReferenceOTU1318 40_1231048
TGGGGAATCTTGCACAATGGGCGAAAGCCTGATGCAGCTATGCCGCGTGTGCGAAGAAGCCCTTAGGGTTGTAAAGCACTTTCAGTAGGAAAGAAAAACATTAACTTAATATGTTAATAATTGACGTTACCTTCAAAAGAAGCACCGGCTAACTCCGTGCCAGCAGCCGCGGTAATACGTGGGGTGCTAGCGTTAATCAGAATTACTGGGCGTAAAGAGCTCGTAGGTGGTATATTAAGTCAGATGTGAAATCCCTAAGCTTAACTTAGGAACTGCATTTGAAACTAAGAAACGAGAGTGTTGGAGAGGGGGGTAGAATTCCAGGTGTAGCGGTGAAATGCGCAGATATTTGGAGGAATACCAGTGGCGAAGGCGACCCCCTGGGCAAAAACTGACACTGAGGTGCGAAAGCGTGGGTAGCAAACA
>New.CleanUp.ReferenceOTU1328 25_677392
TGGGGAATATTGGACACTGGGCGAAAGCCTGATCCAGCTATGCCGCATGAGTGAAGAAGGCCTTTGGGTTGTAAAGCTCTTTTAGTGAGGAAGATAATGACGGTACTCACAGAAGAAGTCCTGGCTAACTCCGTGCCAGCAGCCGCGGTAATACGGAGAGGGCTAGCGTTATTCGGAATTATTGGGCGGAACGGGCGCGTAGGCTGATTAATAAGTTAAAAGTGAAATCCCGAGGCTTAAACTTGGTATTGCTTTTAAAACTATTAATCTAGAGATTGAAAGAGGATAGAGGAATTCCTGATGTAGAGGTAATATTCGTGAATATTAGGAGGAACACCAGTGGCGAAGGCGTCTATCTGGTTCAAATCTGACGCTGAGGCGCGAAGGCGTGGGGAGCAAACA
>New.CleanUp.ReferenceOTU1364 31_870350
TGGGGAATATTGCACAATGGGCGAAAGCGGGGTGGGGATATGGCGCGTGTGCGAAGAAGACCTTAGGGTTGTAAAGCACTTTCAGTAGGAAAGAAAAACATTAACTTAATATGTTAATAATTGACGTTACCTTCAAAAGAAGCACCGGCTAACTCCGTGCCAGCAGCCGCGGTAATACGGGGGGTGCTAGCGTTAATCAGAATTACTGGGCGTAAAGAGCGCGTAGGTGGTATATTAAGTCAGATGTGAAATCCCTAAGCTTAACTTAGGAACTGCATTTGAAACTAATAAACTAGAGTTTTGTAGAGGGGGGTAGAATTCCAGGTGTAGCGGTGAAATGCGCAGATATTTGGAGGAATACCAGTGGCGAAGGCGACCCCCTGGGCAAAAACTGACACTGAGGTGCGAAAGCGTGGGGAGCAAACA
>New.CleanUp.ReferenceOTU1367 35_1036012
TGGGGAATATTGGACAATGGGCGAAAGCCTGATCCAGCTATGCCGCATGAGTGAAGAAGGCCTTTGGGTTGTAAAGCTCTTTTAGTGAAGAAGATAATGCCGGTACTAACAGAAGAAGTCCTGGCTAACTCCGTGCCAGCAGCCGCGGTAATACGGAGAGGGCTCGCGTTATTCGGAATTATTGGGCGGAAAGTGCGCGTAGGTTTATTAATAAGTTAAAAGTGAAATCCCGAGGCTTAACCTTGGAATGGCTTTTAAAACTATTAATCTAGAGATTGAAAGAGGATAGAAGAATTCCTGATGTAGAGGTAAAATGCGTAAATATTAGGAGGAACACCAGTGGCGAAGGCGTCTATCTGGTTCAAATCTGACGCTGAGGCGCGAAGGCGTGGGGAGCAAACA
>New.CleanUp.ReferenceOTU1371 39_1191938
TGGGGAATATTGGACAATGGGCGAAAGCCTGATGCAGCTATGCCGCGTGTGCGAAGAAGACCTTAGGGTTGTAAAGCACTTTCAGTAGGGAAGAAAAACATTAACTTAATATGTTAATAATTGAAGGTACCTTCAAAAGAAGCACCGGCTAACTCCGTGCCAGCCGCCGCGGTAATACGGGGGGTGCTAGCGTTAATCAGGATTACTGGGCGTAAAGAGCGCGTAGGTGGTATATTAAGTCAGATGTGAAAGCCCTAAGCTTAACTTAGGAACTGCATTTGAAACTAATAAACTAGAGTTTTGTAGAGGGGGGTAGAATTCCAGGTGTAGCGGTGAAATGCGCAGATATTGGGAGGAATACCAGTGGCGAAGGCGACCCCCTGGGCAAAAACTGACACTGAGGTGCGAAAGCGTGGGTAGCAAACA
>New.CleanUp.ReferenceOTU1375 39_1199780
TGGGGAATATTGGACAATGGGCGAAAGCCTGATCCAGCCATGCCGCATGAGTGAAGAAGGCCTTTGGGTTGTAAAGCTCTTTTAGTGAGGAAGATAATGACGGTACTCACAGAAGAAGTCCTGGCTAACTCCGTGTCAGCAGCCGCGGTAATACGGAGAGGGCTAGCGTTATTCGGAATTATTGGGCGTAAAGGGCGCGTAGGCGGGTTAGTAAGTTAAAAGTGAAATCCCGAGGCTCAACCTTGGAATTGCTTTTAAAACTAGTAATCTAGAGATTGAAAGAGGATAGAGGAATTCCTGAGGTAGAGGTCAAA
>New.CleanUp.ReferenceOTU1380 40_1209274
TGGGGAATATTGCACAATGGGCGAAAGCCTGATGCAGCTATGCCGCGTGTGCGAAGAAGACCTTAGGGTTGTAAAGCACTTTCAGTAGGAAAGAAAAACATTAACTTAATATGTTAATAATTGACGTTACCTTCAAAAGAAGCACCGGCTAACTCCGTGCCAGCAGCCGCGGTAATACGGGGGGTGCTAGCGGTAATCAGAAGTACTGGGCGTAAAGTGCGAGTAGGTGGGATATTAAGTCAGCTGTGAAATCCCTAAGCTTAACTTAGGAACTGCAGTTGAAACTAATAAACTAGAGTTTTGTAGAGGGGGGTAGAATTCCAGGTGTAGCGGTGAAATGCGCAGATATTTGGAGGAATACAAGTGGCGAAGGCGACCCCCTGGGCAAAAACTGACACTGAGGTGCGAAAGCGTGGGTAGCAAACA
>New.CleanUp.ReferenceOTU1381 35_1052958
TGGGGAATATTGGACAATGGGCGAAAGCCTGATCCAGCTATGCCGCATGAGTGAAGAAGGCCTTTGGGTTGTAAAGCTCTTTTAGTGAAGAAGATAATGACGGTACTCACAGAAGAAGTCCTGGCTAACTCCGTGCCATCAGCCGCGGTAATACGGAGAGGGCTAGCGTTATTCGGAATTATTTGGCGTAAAGGGCGCGTAGGCTGATTAATAAGTTAAAAGTGAAATCCCGAGGTTTAACCTTGGAATTGCTTTTAAAACTATTAATCTAGAGATTGAACGAGGATAGAGAAATTCATGAGGGAGAGGTAA
>New.CleanUp.ReferenceOTU1390 40_1226920
TGGGGAATATTGCACAATGGGCGAAAGCCTGATGCAGCTATGCCGCGTGTGCGAAGAAGACCTTCGGGTTGTAAAGCACTTTCAGTCGGGAAGAAAAACATTAACTTAATATGTTAATAATTGACGTTACCTTCAAAAGAAGCACCGGCTAACTCCGTGCCAGCAGCCGCGGTAATACGGGGGGTGCAAGCGTTAATCAGAATTACTGGGCGTAAAGCGCGCGTAGGTGGTATATTAAGTCAGATGTGAAAGCCCTAAGCTTAACTGAGGAACTGCATTTGAAACTAATGAACTAGAGTTTTGTAGAGGGGGGTAGAATTCCAGGTGTAGCGGTGAAATTCGCAGATATTTGGAGGAATACCAGTGGCGAAGGCGACCCCCTGGGCAAAAACTGACGCTGAGGTGCGAAAGCGTGGGTAGCAAACA
>New.CleanUp.ReferenceOTU1400 31_871176
TGGGGAATATTGGACAATGGGCGAAAGCCTGATCCAGCTATGCCGCATGAGTGAAGAAGGCCTTTGGGTTGTAAAGCTCTTTTAGTGGAGAAGATAATGACGGTACTCACAGAAGAAGTCCTGGCTAACTTCGTGCCAGCAGCCGCGGTAATACGGAGAGGGCTAGCGTTATTCGGAATTACTGGGCGGAAAGGGCGCGTAGGCGGATTTATAAGTTAAAAGTGAAATCCCGAGGCTTAACCTTGGAATTGCTTTTAAAACTATTAATCTAGAGATTGAGAGAGGATAGAGGAATTCCTGGTGTAGAGGTAAAATTCGTAGATATTAGGAGGAACACCAGTGGCGAAGGCGGCTATCTGGTTCAATTCTGACGCTGAGGCGCGAAGGCGTGGGGAGCAAACA
>New.CleanUp.ReferenceOTU1416 40_1215902
TGGGGAATATTGCACAATGGGCGAAAGCCTGATGCAGCTATGCCGCGTGTGCGAAGAAGACCTTAGGGTTGTAAAGCACTTTCAGTAGGAAAGAAAAACATTAACTTAATATGTTAATAATTGACGTTACCTTCAAAAGAAGCACCGGCTAACTCCGTGCCAGCAGCCGCGGTAATACGGGGGGTGCTAGCGTTAATCAGAATTACTGGGCGTAAAGAGCGCGTAGGTGGTATATTAAGTCAGATGTGAAATCCCTAAGCTAAACTTAGGAACTGCATTTGAAACTAAGAAACTAGAGTTTTGTAGAGGGGGGTAGAATTCCAGGTGTAGGGGTGAAATGCGCAGATATTTGGAGGAATACCAGGGGCGAAGGAGACCCCCTGGGCCAAAACTGACGCGGAGGTGCGAAAGCGTGGGTAGCAAACA
>New.CleanUp.ReferenceOTU1456 37_1124002
TGGGGAATATTGGACACTGGGCGAAAGCCTGATCCAGCTATGCCGCATGAGTGAAGAAGGCCTTTGGGTTTTAAAGCTCTTTTAGTTAAGAAGATAATGACGGTACTCACAGAAGAAGTCCTGGCTAACTCCGTGCCAGCAGCCTCGGTAATACGGAGAGGGCTAGCGTTATTCGGAATTATTGGGCGTAAAGGGCGCGTAGGCTGTTTAATAAGTTAAAAGTGAAATCCCGAGGCTTAACCTTTGAATTGCTTTTAAAACTATTAATCTAGAGATTGAAAGAGGATAGAGGAATTCCTGATGTAGAGGTAAAATTCGTAAATATTAGGAGGAACACCAGTGGTGAAGGCGTCTATCTGGTTAAAATCTGACGCTGAGGCGCGAAGGCGTGGGGAGCAAACA
>New.CleanUp.ReferenceOTU1462 31_901516
TGGGGAATCTTGGACAATGGGCGAAAGCCTGATCCAGCTATGCCGCATGAGTGAAGAAGGCCTTAGGGTTGTAAAGCTCTTTTAGTGAAGAAGATAATGACGGTACTCACAGAAGAAGTCCTGGCTAACTCCGTGCCAGCAGCCGCGGTAATACGGAGAGGGCTAGCGTTATTCGGAATCATTGGGCGTAAAGGGCGCGTAGGCTGATTAATAAGTTAAAAGTGAAATCCCGAGGCTTAACCTTGGAATTGCTTTTAAAACTATTAATCTAGAGATTGAAAGAGGTTAGTGGAATTGCGGATGTAGAGGTAAAATTCGTAAATATTAGGAAGAACACCAGTGGCGAAGGCGTCTCTCTGGTCCAAATCTGACGCTGAGGCGCGAAGGCGTGGGGAGCAAACA
>New.CleanUp.ReferenceOTU1467 31_879122
TGGGGAATATTGGACAATGGGCGAAAGCCTGATCCAGCTATGCCGCATGAGTGAAGAAGGCCTTTGGGTTGTAAAGCTCTTTTAGTGCAGAAGATAATGACGGTACTCACAGAAGAAGTCCTGGCTAACTCCGTGCCAGCAGCCGCGGTAATACGGAGAGGGCTAGCGTTATTCGGAAGTATTGGGCGTAAAGGGCGCGTAGGCTGATTAATAAGTTAATAGTGAAATCCCGAAGCTTAACCTTGGAATTGCTTTTAAAACTATTAATCTAGAGATTGAAAGAGGTTAGAGGAATTCCTGATGTAGAGGTAAAATTCGTAAATATTAGGTGGAACACCAGTGGCGAAGGCATCTATCTAGTTCAAATCTGACGCTGAGGCGCGAAGGCGTGGGGAGCAAACA
>New.CleanUp.ReferenceOTU1469 27_746944
TGGGGCATATTGGACAATGGGCGAAAGCCTGATCCAGCTATGCCGCATGAGTGAAGAAGGCCTTTGGGTTGTAAAGCTCTTTTAGTGAGGAAGATAATGACGGTACTCACAGAAGAAGTCCTTGCTAACTCCGTTCCAGCAGCCGCGGTAATACGGAGAGGGCTAGCGTGATTCGGAATCATTGGGCGTAAAGGGCGCGGAGGCTTATTAATAAGTTAAAAGTGAAATCCCGAGGCTTAACCTTTGAATTGCTTTTAAAACTATTAATCTAGAGATTGAAAGAGGATAGAGGAATTCCTGATGTAGAGGTAAAATTCGTAAATATTAGGAGGAACACCAGTGGCGAAGGCGTCTATCTGGTTCAAATCTGACGCTGAGGCGCGAAGGCGTGGGGAGCAAACA
>New.CleanUp.ReferenceOTU1504 40_1231470
TGGGGAATATTGCACAATGGGCGAAAGCGTGCTGCACCTCTTCCTCTTGTGCGAAGAAGACCTTAGGGTTGTAAAGCACTTTCAGTAGGAAAGAAAAACATTAACTTAATATGTTAATAATTGACGTTACCTTCAAAAGAAGCACCGGCTAACTCCGTGCCAGCAGCCGCGGTAATACGGGGGGTGCTAGCGTTAATCAGAATTACTGGGCGGAAAGAGCGCGTAGGTGGTATATTAAGTCAGATGTGAAATCCCTAAGCTTAACTTAGGAACTGCATTTGAAACTAATAAACTAGAGTTTTGTAGAGGGGGGTAGAATTCCAGGTGTAGCGGTGAAATGCGCAGATATTTGGAGGAATACCAGTGGCGAAGGCGACCCCCTGGGCAAAAACTGACACTGAGGTGCGAAAGCGTGGGTAGCAAACA
>New.CleanUp.ReferenceOTU1521 31_863400
TGGGGAATATTGGACAATGGGCGAAAGCCTGATCCAGCTATGCCGCATGAGTGAAGAAGGCCTTTGGGTTGTAAAGCTCTTTTAGTGAAGAAGATAATGACGGTACTCACAGAAGAAGTCCTGGCTAACTCCGTGCCAGCAGCCGCGGTAATACGGAGAGGGCTAGCGTTATTCGGAATTATTGGGCGTAAAGGGCGCGTAGGCTGCTTAATAAGTTAAAAGTGAAATCCCGAGGCTTAACCTTGGAATTGCTTTTAAAAATATTAATCTAGAGATTGAAAGAGGATCGAGAAATCCCTGGTGTAGAGGTAAAATGCGTAAATATGAGGAGGAACACCAGTGGCGAGGGCGTCTATCTGGTTCAAATCTGACGCTGAGGCGCGAAGGCGTGGGGAGCAAACA
>New.CleanUp.ReferenceOTU1525 38_1135445
TGGGGAATATTGGACAATGGGCGAAAGCCTGATCCAGCTATGCCGCATGAGTGAAGAAGGCCTTTGGGTTGTAAAGCTCTTTTAGTGAAGAAGATAATGGCGGTACTCACAGAAGAGGTCATGGCTAACTCCGTGCCAGCAGCCGCGGTAATACGGAGAGGGCTAGCGTTATTCGGAATTGTTGGGCGTGAAGGGCGTGTAGGCTGATTAATAAGTTAAAAGTGAAAGCCCGAGGCTTAACCTTGGAATTGCTTTTAAAACTATTAATCTAGAGATTGAAAGAGGATAGAGGAATTCCTGATGTAGAGGTAAAATTCGTAAATATTAGGAGGAACACCAGTTGCGAAGGCGTCTATCTGGTTCAAATCTGACGCTGAGGCGCGAAGGCGTGGGGAGCAAACA
>New.CleanUp.ReferenceOTU1533 21_546952
TGGGGAATATTGGACAATGGGCGAAAGCCTGATCCAGCTATGCCGCATGAGTGAAGAAGGCCTTTGGGTTGTATAGCTCTTTTAGTGAGGAAGATAATGACGGTACTCACAGAAGAAGTCCTGGCAAACTCCGTGCCAGCAGCCGCGGTAATACGGAGAGGGCTAGCGTTATTCGGAATTATTGGGCGTAAAGGGCTCGTAGGCTGATTAATAAGTTAAAAGTGAAATCCCGAGGCTTAACCTTGGAATTGCTTTTAAAACTATTAATCTAGAGAGTGAAAGAGGATAGAGGAAGACCTGATGTAGAGGTAAAATTCGTAAAGATTAGGAGGAACACCAGTGGCGAAGGCGTCTATCTGGTTCAAATCTGACGCTGAGGCGCGAAGGCGTGGGGAGCAAACA
>New.CleanUp.ReferenceOTU1537 31_882998
TGGGGAATCTTGGACAATGGGGGAAAGCCTGATCCAGCTATGCCGCATGAGTGAAGAAGGCCTTTGGGGTGTAAAGCTCTTTTGGCGAGGAAGATAATGACGGTACCCACAGAAGAAGTCCTGGCTAACTACGTGCCAGCAGCCGCGGTAATACGGAGAGGGCTAGCGTTATTCGGAATTATTGGGCGTAAAGGGCGCGTAGGCTGATTAATAAGTTAAAAGTGAAATCCCGAGGCTTAACCTTGGAATTGCTTTTAAAACTATTAATCTAGAGATTGAAAGAGGATAGAGGAATTCCTGATGTAGAGGTAAAATGCGTAAATATTAGGAGGAACACCAGTGGCGAAGGCGGCTATCTGGGTCAAATCTGACGCTGAGGCGCGAAGGCGTGGGGAGCAAACA
>New.CleanUp.ReferenceOTU154 32_918082
TGGGGAATATTGGACAATGGGCGAAAGCCTGATCCAGCTATGCCGCATGAGTGAAGAAGGCCTTTGGGTTGTAAAGCTCTTTTAGTGAAGAAGATAATGACGGTACTCACAGAAGAAGTCCTGGCTAACTCAGTGCCAGCAGCCGCGGTAATACGGAGAGGGCTAGCGTTGTTCGGAAGTATTGGGCGGAAAGGGAGCGTAGGCTGAGTAATAAGTTAAAAGTGAAATCCCGAGGCTTAACCTTGGAATTGCTTTTAAAACTATTAATCTAGTGATTGAAAGAGGATAGAGGAATTCCTGATGTAGAGGTAAAATTCGTAAATATTAGGAGGACCACCAGTGGCGAAGGCGTCTATCTGGTTCAAATCTGACGCTGAGGCGCGAAGGCGTGGGGAGCAAACA
>New.CleanUp.ReferenceOTU1555 37_1124825
TGGGGAATATTGGACAATGGGCGCAAGCCTGATCCAGCTATGCCGCGTGAGTGAAGAAGGCCTTTGGGTTGTAAAGCTCTTTTAGTGGCGAAGATAATGACGGTACTCACAGAAGAAGTCCTGGCTAACTCCGTGCCAGCAGCCGCGGTAATACGGAGGGGGCTAGCGTTATTCGGAATTATTGGGCGTAAAGGGCGCGTAGGCTGATTAATAAGTTAAAAGTGAAAGCCCCGGGCTTAACCTTGGAATTGCTTTTAAAACTATTAATCTAGAGATTGAAAGAGGATAGAGGAATTCCCGATGTAGAGGTAAAATTCGTAAATATTAGGAGGAACACCGGTGGCGAAGGCGTCTATCTGGTTCAAATCTGACGCTGAGGCGCGAAGGCGTGGGGAGCAAACA
>New.CleanUp.ReferenceOTU1569 40_1202081
TGTGGAATATTGGACAATGGGCGAAAGCCTGATCCAGCTATGCCGCATGAGTGAAGAAGGCCTTTGGGTTGTAAAGCTCTTTTAGTGAAGAAGATAATGACGGTACTCACAGAAGAAGTCCTGGCTAACTCCGTGCCAGCAGCCGCGGTAATACGACGAGGGCTAGCGTTATTCGGTATTCTTGGGCGTAAAGGGCTCGTAGGCTGATTAATAAGTTAAAAGTGAAATCCCGAGGCTTAACCTTGGAAGTGCTTTTAAAACTATTAATCTAGAGATTGAAAGAGGATAGAGGAATTCCTGATGTAGAGGTAAAATTCGTAAATATTAGGAGGAACACCAGTGGCGAAGGCGTCTATCTGGTTCAAATCTGACGCCGAGGCGCGAAGGCGTGGGGAGCAAACA
>New.CleanUp.ReferenceOTU1570 34_992971
TGGGGAATATTGCACAATGGGCGAAAGCCTGATGCAGCTATGCCGCGTGTGCGAAGAAGACCTTAGGGTTGTAAAGCACTTTCAGTAGGAGAGAAAAACATTAACTTAATATGTTAATAATTGACGTTACCTTCAAAAGAAGCACCGGCTGACTCCGTGCCAGCAGCCGCGGTAATACGTGGGGTGCTAGTGTTAATCAGACTTACTGGGCGTAAAGCGCGCGTAGGTGGTATATTAAGTCAGATGTGAAATCCCTAAGCTTAACGTAGGAACTGCATTTGAAACTAATAAACTAGAGTTGTGTAGAGGGGGGTAGAATTCCAGGTGTAGCGGTGAAATGCGCAGATATTTGGAGGAATACCAGTGGCGAAGGCGACCCCCTGGGCAAAAACTGACACTGAGGTGCGAAAGCGTGGGTAGCAAACA
>New.CleanUp.ReferenceOTU1573 35_1014349
TGGGGAATATTGCACAATGGGCGAAAGCCTGATGCAGCTATGCCGCGTGTGCGAAGAAGACCTTAGGGTTGTAAAGCACTTTCAGTAGGAAAGAAAAACATTAACTTAATATGTTAATAATTGCCGTTACCTTCAACAGAAGCACAGGCTAACTCCGTGCCAGCAGCCGCGGTAATACGGGGGGTGCTAGCGTTAATCAGAATTACTGGGCGTAAGGAGCGCGGAGGTGGTATCTTAAGTCAGATGTGAAATCCCTAAGCTTAACTTAGGAACTGCAGTTGAAACTAATAAACTAGAGTTTTGTAGAGGGGGGTAGAATTCCAGGTGTAGCGGTGAAATGCGCAGATATTTGGAGGAATACCAGTGGCGAAGGCGACCCCCTGGGCAAAAACTGACACTGAGGAGCGAAAGCGTGGGTAGCAAACA
>New.CleanUp.ReferenceOTU1577 34_973469
TGGGGAATATTGGACAATGGGCGAAAGCCTGATCCAGCTATGCCGCATGAGTGAAGAAGGCCTTTGGGTTGTAAAGCTCTTTTAGTTAAGAAGATAATGACGGTACTCACAGAATAAGTCCTGGCTAACTCCGTGCCAGCAGCCGCGGTAATACGGAGAGGTCTAGCGTTATTCGGCATGATTGGGCGTAAAGGGCGCGTAGACTTATTAATAAGTTAAAAGTGAAATCCCGAGGCTTAACCTTGGAATTGCTTTTAAAACTATTAATCTAGAGATTGAAAGAGGATAGAGGAATTCCTGATGTAGAGGTAAAATTCGTAAATATTAGGAGGAACACCAGTGGCGAAGGCGTCTATCTGGTTCAAATCTGACGCTGAGGCGCGAAGGCGTGGGGAGCAAACA
>New.CleanUp.ReferenceOTU1588 37_1121912
TGGGGAATATTGCACAATGGGCGAAAGCCTGATGCAGCTATGCCGCGTGTGCGAAGAAGACCTTAGGGTTGTAAAGCACTTTCAGTAGGGAAGAAAAACATTAACTTAATATGTTAATAATTGACGTTACCTTCAAAAGAAGCACCGGCTAACTCCGTGCCAGCAGCCGCGGTAATACGGGGGGTGCTAGCGTTAATCAGAATTACTGGGCGTAAAGAGCGCGGAGGTGGGATATTAAGTTAGATGTGAAATCCCTAAGCTTAACTTAGGAACTGCATTCGAAACGAATAAACTAGAGTTTTGTAGAGGGGGGTAGAATTCCAGGTGTAGCGGTGAAATGCGTAGATATTTGGAGGAATACCAGTGGCGAAGGCGACCACCTGGGCAAAAACTGACACTGAGGTGCGAAAGCGTGGGGAGCAAACA
>New.CleanUp.ReferenceOTU160 23_588838
TGGGGAATATTGGACAATGGGCGAAAGCCTGATCCAGCTATGCCGCATGAGTGAAGAAGGCCTTTGGGTTGTAAAGCTCTTTTAGTGAGGAAGATAATGACGGTACTCACAGAAGAAGTCCTGGCTAACTCCGGGTCAGCAGCCGCGGTAAAACGGAGAGGGCTAGCGTTATTCGGAATTATGGGGCGTAAAGGGCGCGTAGGCTGATTAAGAAGTTAAAAGTGAAATCCCGAGGCTTAACCTTGGAATTGCTTTTAAAACTATTAATCTAGAGATTGAAAGAGGATAGTGGAATTCCTGATGTAGGGGTAAAATTCGTAAATATTAGGAGGAACACCAGTGGCGAAGGCGTCTATCTGGGTCAAATCTGACGCTGAGGCGCGAAGGCGTGGGGAGCAAACA
>New.CleanUp.ReferenceOTU1609 28_772117
TGGGGAATATTGGACAATGGGCGAAAGCCTGATCCAGCTATGCCGCATGAGTGAAGAAGGCCTTTGGGTTGTAAAGCTCTTTTAGTGAGGAAGATAATGACGGTACTCACAGAAGAAGTCCTGGCTAACTCCGTGCCAGCAGCCGCGGTAATACGGAGAGGGCTAGCGTTATTCGGAATTATTGGGCGTAAAGGGCGCGTAGGCTGATTAATAAGTTAAAAGTGAAATCCCGAGGCTTAACCTTGGAATTGCTTTTAAAACTATTAATCTAGAGATGGAAAAAGGATGGTGAAATCCCTGATGTAGGGGTAAAATTCGTAAAT
>New.CleanUp.ReferenceOTU1623 38_1157091
TGGGGAATATTGCACAATGGGCGAAAGCCTGATGCAGCTATGCCGCGTGTGCGAAGAAGACCTTAGGGTTGTAAAGCACTTTCAGTAGGAAAGAAAAACATTAACTTAATATGTTAATTATTGACGTTACCTTCAAAAGAAGCACCGGCTAACTCCGTGCCAGCAGCCGCGGTAATACGTGGGGTGCTAGCGTTAATCAGAATTACTGGGCGTAAAGAGCGCGGAGGTTGTAGATTAAGTCAGATGTGAAATCCCTAAGCTTAAATTAGGAACTGCATTTGAAACTAATAAACTATAGTTTTGTAGAGGGGGGTAGAATTCCAGGTGTAGCGGTGAAATGCGCAGATATTTGGAGGAATACCAGTGGCGAAGGCGACCCCCTGGGCAAAAACTGACACTGAGGTGTGAAAGCGTGGGTAGCAAACG
>New.CleanUp.ReferenceOTU1625 24_635623
TGGGGAATATTGGACAATGGGCGAAAGCCTGATGCAGCTATGCCGCGTGAGTGAAGAAGGCCTTTGGGTTGTAAAGCTCTTTTAGTGAGGAAGATAATGACGGTACTCACAGAAGAAGTCCTGGCTAACTCCGTGCCAGCAGCCGCGGTAATACGGAGGGGGCTAGCGTTATTCGGAATTATTGGGCGTAAAGGGCGCGTAGGCTGATTAATAAGTTTAAAGTGAAATCCCGAGGCTTAACCTTGGAATTGCTTTTAAAACTACTAATCTAGAGATTGAAAGAGGATAGAGGAATTCCTGATGTAGCGGTAAAATTCGTAAATATTAGGAGGAACACCAGTGGCGAAGGCGACCCCCTGGGCAAAAACTGGCACTGAGGTGCGAAAGCGTGGGTAGCAAACA
>New.CleanUp.ReferenceOTU1633 6_190242
TAGGGAATCTTCCGCAATGGACGAAAGTCTGACGGAGCGACGCCGCGTGAGCGAAGAAGGTCTTCGGATCGTAAAGCTCTGCTGTTAGGGAAGAACAAGTACCGTTCGAATAGGGCGGTATCTTGACGGTACCTAACGAGAAAGCCCCGGCTAACTACGTGCCAGCAGCCGCGGTAATACGTAGGGGGCGAGCGTTGTCCGGAATTATTGGGCGTAAAGCGCGCGCAGGCGGTTCCTTAAGTCTGATGTGAAAGCCCGCGGCTTAACCGCGGAGGGTCATTGGAAACTGGGGGACTTGAGTGCAGAAGAGGAGAGTGGAATTCCATGTGTAGCGGTGAAATGCGTAGAGATATGGAGGAACACCAGTGGCGAAGGCGGCTCTCTGGTCTGCAACTGACGCTGAGGCGCGAAAGCGTGGGGAGCAAACA
>New.CleanUp.ReferenceOTU1645 2_33787
CAAGGAATTTTCCGCAATGGGCGCAAGCCTGACGGAGCAACGCCGCGTGCGGGATGACGCGCTTCGGCGTGTAAACCGCTGTTCCCGGGGACGAAGCACTGACGGTACCCGGGGAGGAAGGCCCGGCTAACTACGTGCCAGCAGCCGCGGTAATACGTAGGGGCCAAGCGTTGTCCGGAGTTACTGGGCGTAAAGCGCGCGCAGGCGGCTCGTCGCGCCCGACGTGAAAGCCCCCGGCCCAACCGGGGAGGGTCGTCGGGGACGGGCGGGCTTGAGGGGCGCAGGGGCTGGTGGAATTCCCGGTGTAGTGGTGAAATGCGTAGAGATCGGGAGGAACACCCGTGGCGAAGGCGGCCAGCTGGGCGCCACCTGACGCTGAGGCGCGAAGGCGTGGGGAGCGAACG
>New.CleanUp.ReferenceOTU1647 36_1067615
TGGGGAATATTGCACAATGGGCGAAAGCCTGATGCAGCTATGCCGCGTGTGCGAAGAAGACCTTAGGGTTGTAAAGTACTTTCAGCAGGAAAGAAAAACACTAACTTAATATGTTAATAATTGACGATACCTTCAAAAGAAGCACCGGCTAAATCAGTGCCAGCAGCCGCGGTAATAAGGGGGGGGCTAGCGTTAATCAGAATTACTGGGCGTAAAGAGCGCGTAGGTGGTATATTAAGTCAGATGTGAAATCCCTAAGCTTAACTTAGGAACTGCATTTGAAACTAGTAAACTAGAGTTTTGGAGAGGGGGGTAGAATTCCAGGTGTAGCGGTGAAATGCGCAGATATTTGGAGGAATACCAGTGGCGAAGGCGACCCCCTGGGCAAAAACTGACACTGAGGTGCGAAAGCGTGGGTAGCAAACA
>New.CleanUp.ReferenceOTU1651 35_1013862
TGGGGAATATTGGACAATGGGCGAAAGCCTGATCCAGCTATGCCGCATGAGTGAAGAAGGCCTTTGGGTTGTAAAGCTCTTTTAGTGAAGAAGATAATGACGGTACTCACAGAAGAAGTCCTGGCTAACTCCGTGCCAGCAGCCGCGGTAATATGGAGGGGGCTAGCGTTATTCGGAATTATTGGGCGTAAAGGGCACGTAGGCGGATTAATAAGTTAAAGGTGAAAGCCCGCGGCTTAACCTTGGAATTGCTTTTAAAACTATTAAGCTTGAGATTGAAAGAGGATAGAGGAATTCCTGATGTAGAGGTAAAATTCGTAAATATTAGGAGGAACACCAGTGGCGAAGGCGTCTATCTGGTTCAAATCTGACGCTGAGGCGCGAAGGCGTGGGGAGCAAACA
>New.CleanUp.ReferenceOTU1666 33_936183
TGGGGAATATTGGACAATGGGCGAAAGCCTGATGCAGCTATGCCGCGTGTGCGAAGAAGACCTTAGGGTTGTAAAGCACTTTCAGTAGGAAAGAAAAACATTAACTTAATATGTTAATAATTGACGTTACCTTCAAAAGCAGCACCGGCTAACTCCGTGCCAGCAGCCGCGGTAATACGGGGGGTGTTAGCGTTAATCAGAATTACTGGGCGTAAAGAGCGGGGAGGTGGTATATTAAGTCAGAGGTGAAATCCCTAAGCTTAACCTAGGAACTGCATTTGAAACTGCTAAACTAGAGTTTTGTAGAGGGGGGTAGAATTCCAGGTGTAGCGGTGAAATGCGCAGATATTTGGAGGAATACCAGTGGCGAAGGCGACCCCCTGGGCAAAAACTGACACTGAGGTGCGAAAGCGTGGGTAGCAAACA
>New.CleanUp.ReferenceOTU167 39_1194369
TGGTGAATATTGCACAATGGGCGACAGCCTGATGCAGCTATGCCGCGTGTGCGAAGAAGACCTTAGGGTTGTAAAGCACTTTCAGTAGGAAAGAAAAACATTAACTTAATATGTTAATAATTGACGTTACCTTCAAAAGAAGCACAGGCTAACTCCGTGCCAGCAGCCGCGGTAATTCGGGGGGTGCTAGCGTTTATCAGAATTACTGGGCGTAAAGAGCGCGTAGGCGGTATATTAAGTCAGATGTGAAATCCCTAAGCTTAACTTAGGAACTTCATGTGAAACGAATAAACTAGAGTTTTGTAGAGGGGGGTAGAATTCCAGGTGTAGCGGTGAAATGCGCAGATATTTGGAGGAATACCAGTGGCGAAGGCGACCCCCTGGGCAAAAACTGACACTGAGGTGCGAAAGCGTGGGTAGCAAACA
>New.CleanUp.ReferenceOTU1689 34_995514
TGGGGAATATTGGACAATGGGCGAAAGCCTGATCCAGCTATGCCGCATGAGTGAAGAAGGCCTTTGGGTTGTAAAGCTCTTTTAGTGAAGAAGATAATGACGGTACTCACAGAAGAAGTCCTGGCTAACTCCGTGCCAGCAGCCGCGGTAATACGGAGAGGGCTAGCGTTATTCGGAATTATTGGGCGTAAAGGGCGCGTAGGCTGATTAATAAGTTAAAAGTGAAATCCCGAGGCTTAACCTTGGAATTGCTTTTAAAACTATTAATCTAGAGGATTAAAGAGGGTAGGGGAATTTCTGATGGAGGGGTTAAAAT
>New.CleanUp.ReferenceOTU1696 28_769628
TGGGGAATATTGGACAATGGGCGAAAGCCTGATCCAGCTATGCCGCATGAGTGAAGAAGGCCTTTGGGTTGTAAAGCTCTTTTAGTGGGGAAGATAATGACGGTACTCACAGAAGAAGTCCTGGCTAACTCCGTGCCAGCAGCCGCGGTAATACGGAGAGGGCTAGCGTTATTCGGAATTATTGGGCGTAAAGGGCGCGTAGGCTGATTAATAAGTCAGATGTGAAATCCCGAGGCTTAACCTTGGAATTGCTTTTAAAACTATTAATCTAGAGTTCGAGAGAGGAGAGTGGAATTCCTGATGTAGAGGTAAAATTCGTAGATATTAGGAGGAACACCAGTGGCGAAGGCGTCTATCTGGTTCAAATCTGACGCTGAGGCGCGAAGGCGTGGGGAGCAAACA
>New.CleanUp.ReferenceOTU1711 35_1029403
TGGGGAATATTGCACAATGGGCGAAAGCCTGATGCAGCTATGCCGCGTGTGCGAAGAAGACCTTAGGGTTGTAAAGCACTTTCAGTAGGAAAGAAAAACATTAACTTAATATGTTAATAATTGACGTTACCTTCAAAAGAAGCACCGGCTAACTCCGTGCCAGCAGCCGCGGTAATACGGGGGGTGCTAGCGTTAATCAGAATTACTGGGCGTAAAGAGCGCGTAGGTGGTATCTTAAGTCAGATGTGAAATCCCTAAGCTTAACTTAGGAACTGCATTTGAAACGAATGAACTAGAGGTTGGTAGAGGGGGGTAGAATTCCAGGTGGAGCGGTGAAATGCGCAGATAGTGGAAGGAATACCAGTGGCGAAGGCGACCCCCTGGGCAAAAACTGACACTGAGGTGCGAAAGCGTGGGTAGCAAACA
>New.CleanUp.ReferenceOTU1720 21_550723
TGGGGAATATTGGACAATGGGCGAAAGCCTGATCCAGCTATGCCGCGTGAGTGATGAAGGCCTTTGGGTTGTAAAGCTCTTTTAGTGAGGAAGATAATGACGGTACTCACAGAAGAAGTCCTGGCTAACTCCGTGCCAGCAGCCGCGGTAATACGGAGAGGGCTAGCGTTATTCGGAATTATTGGGCGTAAAGGGCGCGTAGGCTGATTAATAAGTTAAGAGTGAAATCCCGAGGCTTAACCCTGGAATTGCTTTTAAAACTATTAATCTAGAGATTGAAAGAGGAGAGAGGAATTCCTGATGTAGAGGTAAAATTCGTAGATATTAGGAAGAACACCAGTGGCGAAGGCGTCTAACTGGTTCAATTCTGACGCTGAGGCGCGAAGGCGTGGGGAGCAAACA
>New.CleanUp.ReferenceOTU1752 34_1003760
TGGGGAATATTGCACAATGGGCGAATGCCTGATGCAGCTATGCCGCGTGTGCGAAGAAGACCTTAGGGTTGTAAAGCACTTTCAGTAGGAAAGAAAAACATTAACTTAATATGTTAATAATTGACGTTACCTTCAAAAGAAGCACCGGCTAACTCCGTGCCAGCAGCCGCGGTAATACGGGGGGTGCTAGCGTTAATCAGAATTACTAGGCGTAAAGAGCGCGTAGGTGGTATATTAAGACAGATGTGAAATCCCTAAGATTAACTTAGGAACTTGATTTGAAACTAATAAACTAGAGTTTTGTAGAGGGGGGTAGAATTCCAGGTGTAGCGGTGAAATGCGCAGATATTTGGAGGAATCCCAGTGGCGAAGGCGACCCCCTGGGCAAAAACTGACACTGAGGTGCGAAAGCGTGGGTAGCAAACA
>New.CleanUp.ReferenceOTU1769 22_575026
TGGGGAATATTGGACAATGGGCGAAAGCCTGATCCAGCTATGCCGCATGAGTGAAGAAGGCCTTTGGGTTGTAAAGCTCTTTTAGTGAGGAAGATAATGACGGTACTCACAGAAGAAGTCCTGGCTAACTCCGTGCCAGCAGCCGCGGTAATACGGAGAGGGCTAGCGTTATTCGGAATGATTGGGCGTAACGGGCGCGTAGGCTGATTAATAAGTTAAAAGTGAAATCCCGAGGCTTAACCTTGGAATTGCTTTTAAAACTATTAATCTAGAGAGTGAAAGAGGTTGGAGGAATTCCTGATGTAGCGGTAAAATGCGTAAATATTAGGAGGAACACCAGTGGCGAAGGCGTCTATCTGGTTCAAATCTGACGCTGAGGCACGAAAGCGTGGGGAGCAAACA
>New.CleanUp.ReferenceOTU1777 33_955848
TGGGGAATCTTGGACAATGGGCGAAAGCCTGATCCAGCTATGCCGCATGAGTGAAGAAGGTCTTTGGGTTGTAAAGCTCTGTTAGTGAAGAAGATAATGTCGGTACTCACAGAAGAATTCCTGGCTAACTCCGTGCCAGCAGCCGCGGTAATACGGAGAGGGCTAGCGTTATTCGGAACTATTGGGCGTAAAGGGCTCGTAGGCTGATTAATAAGTTAAAAGTGAAATCCCGAGGCTTAACCTTGGAATTGCTTTTAAAACTATTAATCTAGAGATTGAAAGAGGATAGAGGAATTCCTGATGTAGAGGTAAAATTCGTAAATATTAGGAGGAACACCAGTGGCGAAGGCGTCTATCTGGTTCAAATCTGACGCTGAGGCGCGAAGGCGTGGGGAGCAAACA
>New.CleanUp.ReferenceOTU1779 37_1105402
TGGGGAATATTGGACAATGGGCGAAAGCCTGATCCAGCTATGCCGCATGAGTGAAGAAGGCCTTTGGGTTGTAAAGCTCTTTTAGTGAAGAAGATAATGACGGTACTCACAGAAGAAGTCCTGGCTAACTCCGTGCCAGCAGCCGCGGTAATACGGAGAGGGCTAGCGTTATTCGGAATTATTGGTCGTAGAGGGCGCGTAGGCTGATTAATAAGTTAAAAGTGAAATCCCGGGGCTTAACCTTGGAATTGCTTTTAAAACTATTAATCTAGAGGTTGAAAGAGGATGGAGGAATCCCTGATGTAGAGGTAAAATTCTTAA
>New.CleanUp.ReferenceOTU1781 37_1095543
TGGGGAATATTGCACAATGGGCGAAAGCCTGATGCAGCTATGCCGCGTGTGCGAAGAAGACCTTAGGGTTGTAAAGCACTTTCAGTAGGAAAGAAAAACATTAACTTAATATGTTAATAATTGACGTTACCTTCAAAAGAAGCACCGGCTAACTCCGTGCCAGCAGCCGCGGTAATACGGGGGGTGCTAGCGTTAATCAGAATTACTGGGCGTAAAGAGCGCGTAGGTGGTATATTAAGTCAGATGTGAAATCCCTAGGCTAAACTTAGGAACTGAAGTTGAAACTGATAAACTAGAGTTTTGTAGAGGGGGGTAGAATTCCAGGTGTAGCGGTGAAATGCGTAGATATTTGGAAGAATACCGGTGGCGAGGGCGGCCCCCTGGGCAAAAACTGACGCTGAGGTGCGAAAGCGTGGGTAGCAAACA
>New.CleanUp.ReferenceOTU1793 36_1065506
TGGGGAATATTGCACAATGGGCGAAAGCCTGATGCAGCTATGCCGCGTGTGCGAAGAAGACCTTATGGTTGTAAAGCACTTTCAGTAGGAAAGAAAAACATTAACTTAATATGTTAATAATTGACGTTACCTTCAAAAGAAGCACCGACTAACTCCGTGCCAGCAGCCGCGGAAATACGGGGGGTGCTAGCTTTAATCAGAATTACTGGGCGTAAAGAGCGCGTAGGTGGGATATTAAGTCAGATGTGAAATCCCTAAGCTTAACTTAGGAACTGCATTTGAAACTAATAAACTAGAGTTTTGTGGAGGGGGGTAGAATACCAGGTGTAGCGGTGAAATGCGCAGATATTTGGAGGAATACCAGTGGCGAAGGCGACCCCCTGGGCAAAAACTGACACTGATGTGCGAAAGCGTGGGTAGCAAACA
>New.CleanUp.ReferenceOTU1795 32_904540
TGGGGAATATTGGACAATGGGCGAAAGCCTGATCCAGCTATGCCGCATGAGTGAAGAAGGCCTTTGGGTTGTAAAGCTCTTTTAGTGAGGAAGATACTGACGGTACTCACAGAAGAAGTCCTGGCTAACTCCGTGCCAGCAGCCGCGGTAATACGGAGAGGGCTAGCGCTCTTCGGAATTATTGGGCGTAACGTGCGCGTAGGCTGTGTAATAAGTTAAAAGTGAAATCCCGAGGCTTAACCTTGGAATTGCTTTTAAAACTATTAATCTAGAGATTGAAAGAGGATAGAGGAATTCCTGGTGTAGAGGTAAAATTCGTAAATATTAGGAGGAACACCAGTGGCGAAGGCGTCTATCTGGTTCAAATCTGACGCTGAGGCGCGAAGGCGTGGGGAGCAAACA
>New.CleanUp.ReferenceOTU1819 40_1220976
TGGGGAATCTTGGACAATGTGCGCAAGCCTGATGCAGCTATGCCGCGTGAGTGAAGAAGGCCTTTGGGGTGTAAAGCTCTTTTAGTGAAGAAGATAATGACGGTACTCACAGAAGAAGTCCTGGCTAACTCCGTGCCAGCAGCCGCGGTAATACGGAGAGGGCTAGCGTTATTCGGAATTATTGGGCGTAAAGGGCGCGTAGGCTGATTAATAAGTTAAAAGTGAAATCCCGAGGCTTAACCTTGGAATTGCTTTTAAAACTATTAATCTAGAGATTGAAAGAGGAGAGAGGAATTACTGATGTAGAGGTAAAATGCGTAAATATTAGGAGGAACACCAGTGGCGAAGGCGGCTATCTGGTTCAGATCTGACGCTGAGGCGCGAAGGCGTGGGGAGCAAACA
>New.CleanUp.ReferenceOTU1830 2_58276
TGGGGAATCTTGCGCAATGGCCGCAAGGCTGACGCAGCGACGCCGCGTGGAGGATGACGCCCCTCGGGGTGTAAACTCCTGTTGCCCGGGACGAACGGCCGGTTTCGACCGGAGTGACGGTACCGGGTGAGGAAGCACCGGCTAACTCCGTGCCAGCAGCCGCGGTAATACGGAGGGTGCGAGCGTTGTCCGGAATCACTGGGCGTAAAGGGCGCGTAGGCGGCGCGGTAAGCGGGCGGTGAAAGCCCGGGGCTCAACCCCGGGTCGGCCGTGCGAACTGCCGCGCTCGAGCACAGTAGAGGCAGATGGAATTCCGGGTGTAGCGGTGGAATGCGTAGAGATCCGGAAGAACACCGGTGGCGAAGGCGGTCTGCTGGGCTGTGGCTGACGCTGAGGCGCGACAGCGTGGGGAGCAAACA
>New.CleanUp.ReferenceOTU1831 10_299623
TGGGGAATTTTGGACAATGGGCGCAAGCCTGATCCAGCAATGCCGCGTGAGTGAAGAAGGCCTTCGGGTTGTAAAGCTCTTTTGTCAGGAAAGAAACGAATTAATCTAATACATTAAGTTAATGACGGTACCTGAAGAATAAGCACCGGCTAACTACGTGCCAGCAGCCGCGGTAATACGTAGGGTGCAAGCGTTAATCGGAATTACTGGGCGTAAAGCGTGCGTAGGCGGTTTGGTAAGACAGATGTGAAATGCCCGGGCTTAACCTTGGAATTGCATTTGTGACTGCAAAGCTAGAGTGTGTCAGAGGGAGATAGAATTTCACATGTAGCAGTGAAATGCGTAGAGATGTGGAGGAATACCGATGGCGAAGGCAGTCTCCTGGGATAACACTGACGCTCATGTACGAAAGCGTGGGGAGCAAACA
>New.CleanUp.ReferenceOTU1834 35_1025879
TGGGGAATATTGGACAATGGGCGAAAGCCTGATCCAGCTGTGCCGCATGAGTGAAGAAGGCCTTTGGGTTGTAAAGCTCTTTTAGTGAAGAAGATAATGACGGTACTCACAGAAGAAGTCCTGGCTCACTCCGTGCCAGCAGCCGCGGTACTACGGAGAGGGCTAGCGTTATTCGGAATTCTTGGTCGTAACGGGCGCGTAGGCTGATTAATAAGTTAAAAGTGAAATCCCGAGGCTTAACCTTGGAATTGCTTTTAAAACTATTAATCTAGAGATTGAAAGAGGATAGAGGAATTCCGGATGTAGAGGTAAAATTCGTAAATATTAGGAGGAACACCAGTGGCGAAGGCGTCTATCTGGTTCAAATCTGACGCTGAGGCGCGAAGGCGTGGGGAGCGAACA
>New.CleanUp.ReferenceOTU1841 2_49557
TGGGGAATTTTGGACAATGGGCGAAAGCCTGATCCAGCAATGCCGCGTGAGTGAAGAAGGCCTTAGGGTTGTAAAGCTCTTTTATCAGGAAAGAAACGAATTAATATAATACATTAATTTAATGACGGTACCTGAAGAATAAGCACCGGCTAACTACGTGCCAGCAGCCGCGGTAATACGTAGGGTGCGAGCGTTAATCGGAATTACTGGGCGTAAAGCGTGCGCAGGCGGTTGTGCAAGACAGATGTGAAATCCCCGGGCTTAACCTGGGAACTGCATTTGTGACTGCACGGCTGGAGTGCGGCAGAGGGGAGTGGAATTCCGCGTGTAGCAGTGAAATGCGTAGATATGCGGAGGAACACCGATGGCGAAGGCAGCTCCCTGGGCCTGCACTGACGCTCATGCACGAAAGCGTGGGGAGCAAACA
>New.CleanUp.ReferenceOTU1863 34_1007643
TGGGGAGTATTGGACAATGGGCGAAAGCCTGATCCAGCTATGCCGCATGAGTGAAGAAGGCCTTTGGGTTGTAAAGCTCTTTTAGTGAAGAAGATAATGACGGTACTCACAGAAGTAGTCCTTGATAACTCCGTGCCAGCAGCCGCGGTAATACGGAGAGGGCTCGCGTTATTCGGAATTATTGGGCGTAACGGGCGTGTAGGCTGATTAATAAGTTAAAAGTGAAATCCCGAGGCTTAACCTTGGAATTGCTTTTAAAACTATTAATCTAGAGATTGAAAGAGGATAGAGGAATTCCTGATGTAGAGGTAAAATTCGTAAATATTAGGAGGAACACCAGTGGCGAAGGCGTCTATCTGGTTCAAATCTGACGCTGAGGCGCGAAGGCGTGGGGAGCAAACA
>New.CleanUp.ReferenceOTU1887 33_934647
TGGGGAATATTGGACAATGGGCGAAAGCCTGATCCAGCTATGCCGCATGAGTGAAGAAGGCCTTTGGGTTGTAAAGTTCTTTTAGTGAAGAAGATAATGACGGTACTCACAGAAGAAGTCCTGGCTAACTCCGTGCCAGCAGCCGCGGTAATACGGAGAGGGCTAGCGTTATTCGGAATTACTGGGCGTAAAGCGCGCGTAGGCGGATTAATAAGTTAAAAGTGAAATCCCGAGGCTTAACCTTGGAATTGCTTTTAAAACTATGAATCTAGAGATTGAAAGAGGAGAGAGGAATTCCTGATGTAGAGGTAAAATTCGTGAATATTAG
>New.CleanUp.ReferenceOTU1923 37_1097638
TGGGGAATATTGCACAATGGGCGAAAGCCTGATGCAGCTATGCCGCGTGTGCGAAGAAGACCTTAGGGTTGTAAAGCACTTTCAGTAGGAAAGAAAAACATTAACTTAATATGTTAATAATTGACGTTACCTTCAAAAGAAGCACCGGCTAACTCCGTGCCAGCAGCCGCGGTAATACGGGGGGTGCTAGCGTTAATCAGAATTACTGGGCGTAAAGAGCGCGTAGGTGGTATATTAAGTCAGATGTTAAATCCCTAAGCTTAACTTAGGAACTTCATTTGAAACGAATAAACTAGAGTTGTGGAGAGGGGGGTAGAATTCCAGGTGTAGCGGTGAAATGCGCTGATATTTTGAGGAAGACCAGTGGCGAAGGCGACCCCCTGGGCAAAAACTGACACTGAGGTGCGAAAGCGTGGGTAGCAAACA
>New.CleanUp.ReferenceOTU1932 39_1196747
TGGGGAATATTTCACAATGGGCGAAAGCCTGATGCAGCTATGCCGCGTGTGCGAAGAAGACCTTAGGGTTGTAAAGCACTTTCAGTAGGAAAGAAAAACATTAACTTAATATGTTAATAATTGACGTTACCTTCAAAAGAAGCACCGGCTAACTCCGTGCCAGCAGCCTCGGTAATACGTGTTGTGCTAGCGTTAATCATAATTACTGGGCTTAAAGAGCGCGTAGGTGTTATATTAAGTCAGATGTGAAATCCCTAAGCTTAACTTAGGAACTGCATTTGAAACTAATAAACTAGAGTTTTGTAGGGGGGGGTAGAATTGCAGGTGTAGCGGTGAAATGCGCAGATAGTTGGAGGAATACCAGTGGCGAAGGCGACCCCCTGGGCAAAAACTGACACTGAGGTGCGAAAGCGTGGGTAGCAAACA
>New.CleanUp.ReferenceOTU1937 37_1097461
TGGGGAATCTTGGACAATGGGCGAAAGCCTGATCCAGCTATGCCGCATGAGTGAAGAAGGCCTTTGGGTTGTAAAGCTCTTTTGGTGGGGAAGATAATGACGGTACTCATAGAAGAAGTCCTGGCTAACTCCGTGCCAGCAGCCGCGGTAATACGGAGAGGGCTAGCGTTGTTCGGAATTATTGGGCGTAAAGGGCGCGTAGGCTGATTAATAAGTTAAAAGTGAAATCCCGGAGCTTAACCCTGGAATTGCTTTTAAAACTATTAAGCTAGAGATTGAAAGAGGAGAGAGGAATTCCTGGTGTAGAGGTAAAATTCGTAAATATTAGGAGGAACACCAGTGGCGAAGGCGTCTATCTGGTTCAAATCTGACGCTGAGGCGCGAAGGCGTGGGGAGCAAACA
>New.CleanUp.ReferenceOTU194 39_1195434
TGGGGAATATTGGACAATGGGCGAAAGGCTGATCCAGCTATGCCGCATGAGTGAAGAAGGCCTGTGGGTTGTAAAGCTCTTTTAGTGATGAAGATAATGACGGTACTTACAGAAGAAGTCCTGGCTAACTCCGTGCCAGGAGCCGCGGTAATACGGAGAGGGCTAGCGTTAGTCGGAATTATTGGGCGTAAAGGGGGCGTAGGCTGTTTAAGAAGTTAAAAGTGAAATCCCGAGGCTTAACCTTGGAATTGCTTTTAAAACTATTAATCTAGAGATTGAAAGAGGATAGAGGAATTCCTGATGTAGAGGTAAAATTCGTAAATATTAGGAGGAACACCAGTGGCGAAGGCGTCTATCTGGTTCAAATCTGACGCTGAGGCGCGAAGGCGTGGGGAGCAAACA
>New.CleanUp.ReferenceOTU1943 21_537086
TGGGGAATATTGGACAATGGGCGATAGCCTGATCCAGCTATGCCGCATGAGGGAAGAAGGCCTTTGGGTTGTAAAGCTCTTTTAGTGAGGAAGATAATGACGGTACTCACAGAAGAAGTCATGGCTAACTCCGTTCCAGCAGCCGCGGTAATACGGAGAGGGCTAGCGTTATTCGGAATTATTGGGCGTAAAGGGCGCGTAGGCTGAGTAATAAGTTAAAAGTGAAATCCCGAAGCTTAACCTTGGAATTGCTTTTAAAACTATTAATCTAGAGATTGAAAGAGGATAGAGGAATTCCTGATGTAGAGGTAAAATTCGTAAATATTAGGAGGAACACCAGTGGCGAAGGCGTCTCTCTGGTTCAAATCTGACGCTGAGGCGCGAAGGCGTGGGGAGCAAACA
>New.CleanUp.ReferenceOTU1978 26_699319
TGGGGAATCTTGGACAATGGGCGAAAGCCTGATCCAGCTATGCCGCATGAGTGAAGAAGGCCTTTGGGTTGTAAAGCTCTTTTAGTGAGGAAGATAATGACGGTACGCACAGAAGAAGTCCTGGCTAACTCCGTGCCAGCAGCCGCGGTAATACGGAGAGGGCTAGCGTTATTCGGAATTATTGGGCGTAAAGGGCGCGTAGGCTGAGTAATAAGTTAAAAGTGAAATCCCGAGGCTTAACCTTGGAATTGCTTTTAAAACTATTAATCTAGAGATTGAAAGAGGATAGAGGAATTCCTGATGTAGAGGTAAAATTCGTAGATATTAGGAGGAACACCAGTGGCGAAGGCGACAACCTGGGTCCTAACTGACACTGAGGCGCGAAGGCGTGGGGAGCAAACA
>New.CleanUp.ReferenceOTU1994 33_970810
TGGGGAATATTGGACAATGGGCGAAAGCCTGATCCAGCTATGCCGCATGAGTGAAGCAGGCCTTTGGGTTGTAAAGCTCTTTTAGTGAAGAAGATAATGACGGTACTCACAGAAGAAGTCCTGGCTAACTCCGTGCCAGCAGCCGCGGTAATACGTAGAGGGCTAGCGTTATTCGGAATTATTGGGCGTAAAGGGCGCGTAGGCTGATTAATAAGTTAAAAGTGAACTCCCGAGGCTTAACCTTGGAATTGCTTTGAAAACTATTAATCTAGAGATTGAAAGAGGCTAGAGGACTTCCTGATGTAGAGGTAAAACTCGTAAATATTAGGAGGAACACCAGTGGCGAAGGCGTCTATCTGGTTCAAATCTGACGCTGAGGCGCGAAGGCGTGGGGAGCAAACA
>New.CleanUp.ReferenceOTU2001 2_50846
TGGGGAATTTTGGACAATGGGGGCAACCCTGATCCAGCCATGCCGCGTGCGGGAAGAAGGCCTTCGGGTTGTAAACCGCTTTTGTTCGGGAAGAAATCCTCTGGGCTAATACCCCGGGGGGATGACGGTACCGGAAGAATAAGCACCGGCTAACTACGTGCCAGCAGCCGCGGTAATACGTAGGGTGCGAGCGTTAATCGGAATTATTGGGCGTAAAGCGTACGTAGGCGGTTTTGTAAGACAGATGTGAAATGCCCGGGCTCAACCTTGGAATTGCATTTGTGACTGCAAAGCTAGAGTGTGTCAGAGGGAGATAGAATTTCACATGTAGCAGTGAAATGCGTAGATATGTGGAGGAATACCGATGGCGAAGGCAGTCTCCTGGGATAACACTGACGCTCATGTACGAAAGCGTGGGGAGCAAACA
>New.CleanUp.ReferenceOTU2003 31_862965
TGGGGACTGTTGCACAATGGGCGAAAGCCTGATGCAGCTATGCCGCGTGTGCGAAGAAGGCCTTAGGGTTGTAAAGCACTTTCAGTAGGAAAGAAAAACATTAACTTAATATGTTAATAATTGACGGTACCTTCAAAAGAAGCACCGGCTAACTCCGTGCCAGCAGCCGCGGTAATACGGGGGGTGCTAGGGGTAATCAGAATTACTGGGCGTAAAGAGCGCGTAGGTGGAATATTAAGTCAGATGTGAAATCCCTAAGCTTAACTTAGGAACTGCATTTGAAACTAATAAACTAGAGTTTTGTAGAGGGGGGTAGAATTCCAGGTGTAGCGGTGAAATGCGCAGATATTTGGAGGAATACCAGTGGCGAAGGCGACCCCCTGGGCAAAAACTGACACTGAGGTGCGAAAGCGTGGGGAGCAAACA
>New.CleanUp.ReferenceOTU2012 40_1230910
TGGGGAATATTGCGCAATGGGCGAAAGCCTGATGCAGCTATGCCGCGTGTGCGAAGAAGACCTTAGGGTTGTAAAGCACTTTCAGTAGGGAAGAAAAACATTAACTTAGTATGTTAATAATTGACGTTACCTTCAAAAGAAGCACCGGCTAACTCCGTGCCAGCAGCCGCGTTAATACGTGGGGTGCTAGCGTTACTCAGAATTACTGGGCGTAAAGAGCGCGTAGGTGGTATAGTAAGTCAGATGTGAAATCCCTAAGCTTAACTTAGGAACTGCATTTGAAACTAATAAACTAGAGTGTTGTAGAGGGGGGTAGAATTCCAGGTGTAGTGGTGAAATGCGCAGATATTTGGAGGAAGACCAGTGGCGAAGGCGACCCCCTGGGCAAAAACTGACACTGAGGTGCGAAAGCGTGGGTAGCAAACA
>New.CleanUp.ReferenceOTU2017 31_895070
TGGGGAATATTGGACAATGGGCGAAAGCCTGATCCAGCTATGCCGCGTGAGTGATGAAGGCCTTTGGGTTGTAAAGCTCTTTTAGTGGAGAAGATAATGACGGTACTCGCAGAAGAAGTCCTGGCTAACTCCGTGCCAGCAGCCGCGGTAATACGGAGAGGGCTAGCGTTATTCGGAATTATTGGGCGTAAAGGGCGCGTAGGCTGATTAATAAGTTAAAAGTGAAATCCCGAGGCTTAACCTTGGAATTGCTTTTAAAACTATTAATCTAGAGTTTGAGAGAGGAGAGTGGAATTCCTGGTGTAGAGGTAAAATTCGTAGATATTAGGAGGAACACCAGTGGCGAAGGCGGCTCTCTGGT
>New.CleanUp.ReferenceOTU2020 33_964957
TGGGGAATATTGCACAATGGGCGAAAGCCTGATGCAGCTATGCCGCGTGTGCGAAGAAGACCTTAGGGTTGTAAAGCACTTTCAGTAGGAAAGAAAAACATTAACTTAATATGTTAATCATTGACGTTACCTTCAAAAGAAGCACCGGCTAACTCCGTGCCCGCAGCCGCGGTAATACGGGGGGTTCTAGCGTTAATCCGCATTACTGGGCGTAAAGAGCGCGTCAGTTGTATATTAAGTCAGATGTGAAATCCCTAAGCTTAACTTAGGAACTGCATTTGAAACTAATAAACTAGAGTTTTGTAGAGGGGGGTAGAATTCCAGGTGTAGCGGTGAAATGCGCAGATATTTGGAGGAATAACAGTGGCGAAGGCGACCCCCTGGGCAAAAACTGACACTGAGGTGCGAAAGCGTGGGTAGCAAACA
>New.CleanUp.ReferenceOTU2031 36_1079609
TGGGGAATATTGCACAATGGGCGAAAGCCTGATGCAGCTATGCCGCGTGTGCGAAGAAGACCTTAGGGTTGTAAAGCACTTTCATTAGGAAAGAAAAACATTAACTTAATATGTTAATAATTGACGTTACCTTCAAAAGAAGCACCGGCTAACTCCGTGCCAGCAGCCGCTGTAATACGGGGGGTGCTAGCGTTAATCAGAATTACTGGGCGTAAAGAGCGCGTAGGTGGTATATTAAGTCAAAAGTGAAATCCCTAAGCTTAACTTAGGAACTGCATTTAAAACTAATAATCTAGAGATTGGTAGAGGGGAGTAGAATTCCAGGTGTAGCGGTGAAATGCGCAAATATTTGGAGGAATACCAGTGGCGAAGGCGACCCCCTGGGCAAAATCTGACACTGAGGTGCGAAAGCGTGGGTAGCAAACA
>New.CleanUp.ReferenceOTU2032 2_54432
TAGGGAATTTTCCACAATGGGCGAAAGCCTGATGGAGCAACGCCGCGTGAACGAAGAAGGTCTTCGGATCGTAAAGTTCTGTTGTCAGGGACGAACCCGTACCGTTCGAACAGGGCGGTACCTTGACGGTACCTGACGAGGAAGCCACGGCTAACTACGTGCCAGCAGCCGCGGTAATACGTAGGTGGCAAGCGTTGTCCGGAATTATTGGGCGTAAAGCGCGCGCAGGCGGCCGGATCAGTCTGATGTGAAAGCCCGGGGCTCAACCCCGGTGTGCATTGGAAACTGTCCGGCTTGAGTGCAGGAGAGGAAAGCGGTATTCCACGTGTAGCGGTGAAATGCGTAGAGATGTGGAGGAACACCAGTGGCGAAGGCGGCTTTCTGGCCTGTAACTGACGCTGAGGCGCGAAAGCGTGGGGAGCAAACA
>New.CleanUp.ReferenceOTU2039 39_1171192
TGGGGAATATTGGACAATGGGCGAAAGCCTGATCCAGCTATGCCGCATGAGTGAAGAAGGCCTTTGGGTTGTAAAGCTCTTTTAGTGAAGAAGATAATGACGGTACTCACAGAAGAAGTCCTGGCTAACTCCGTGCCAGCAGCCGCGGTAATACGGAGAGGGCTAGCGTTATTCGGAATTATTGGGCGTAAAGGGCGCGTAGGCGGATTAATAAGTTAAAAGTGAAATCCCGAGGCTTAACCTTGGAATTGCTTTTAAAAATATTAATCTAGGGATTGAAAGAGGATAGAGGAATGCCTGATGTAGAGGTAAAATTCGGAAATATTAGGGGGAACACCAGTGGCGAAGGCGGCTATCTGGTTCAAATCTGACGCTGAGGGGCGAAGGCGTGGGGAGCAAACAG
>New.CleanUp.ReferenceOTU2064 32_915186
TGGGGAATCTTGGACAATGGGCGAAAGCCTGATCCAGCTATGCCGCATGAGTGAAGAAGGCCTTTGGGTTGTAAAGCTCTTTTAGTGAAGACGATAATGACGGTACTCACAGAAGAAGTCCTGGCTAACTCCGTGCCAGCAGCCGCGGTAATACGGAGAGGGCTAGCGTTATTCGGAATTATTGGGCGTAAAGGGCGCGTAGGCTGATTACTAAGTTAACAGTGAAATCCCGAGGCTTAACCTTGGAATTGCTTTTAAAACTATTAATCTAGAGAGTGAAAGAGGATAGAGGAATTCCTGATGTAGAGGTAAAATTCGTAAATATTAGGAGGAACACCAGTGGCGAAGGCGGCTATCTGGGTCAAATCTGACGCTGAGGCGCGAAGGCGTGGGTAGCAAACA
>New.CleanUp.ReferenceOTU2076 39_1185927
TGGGGGATCTTGGACAATGCGCGAAAGCTTGATCCAGCTATGTCGCGTGTGTGAAGAAGGCCTTAGGGTTGTAAAACACTTTCAACAAAGGAAGAAGAAAAAATAAAATAATCAAGTATTTTTTTTGACGTTATTTGTAAAAGAAGCACCGGCTAACTTCGTGCCAGCAGCCGCGGTAATACGAGGGGTGCAAGCGTTCGTCGGAATTATTGGGCGTACAGGGTGTGTAGGTTGTTTTTAAAAGTTAATTGTTAAATATATTAAAGTAATTTAATATAGCGATTAATACTAATAAACTTGAGTATAAAAGAAGAAATTAGAATTTCAGGAGTAGCAGTGAAATGCTTAGATATCTGAAAGAATACTAGTGGCGAAGGCGTTTTTCTATTTTAATACTGACACTAATGCACGAAAGCATGGGGAGCAAACA
>New.CleanUp.ReferenceOTU2082 8_255875
TGGGGAATTTTGGACAATGGGCGAAAGCCTGATCCAGCAATGCCGCGTGAGTGAAGAAGGCCTTCGGGTCGTAAAGCTCTGTTGTGAGGGACGAAGGAGCGCCGTTTGAACAAGGCGGCGCGGTGACGGTACCTCACGAGAAAGCCCCGGCTAACTACGTGCCAGCAGCCGCGGTAATACGTAGGGGGCGAGCGTTGTCCGTAATTATTTGGCGTAAAGCGCGCGCAGGCGGTCCTTTAAGTCTGATGTGAAAGCCCACGGCTCAACCGGGGAGGGTCATTGGAAACTGGGGGACTTGAGTGCAGGAGAGGAGAGCGGAATTCCACGTGTAGCGGTGAAATGCGTAGAGATGTGGAGGAACACCAGTGGCGAAGGCGGCTCTCTGGCCTGTAACTGACGCTGAGGCGCGAAAGCGTGGGGAGCAAACA
>New.CleanUp.ReferenceOTU2084 37_1095739
TGGGGAATATTGCACAATGGGCGAAAGCCTGATGCAGCTATGTCGCGTGTGCGAAGAAGACCTTAGGGTTGTAAAGCACTTTCAGTAGGGAAGAAAAACATTAACTTAATATGTTAATAATTGACGTTACCTTCAAAAGAAGAACCGGCTAAATACGTGCCAGCAGCCGCGGTAATACGGGGGGTGCTAGCGTTAATCAGAATTACTGGGCGTAAAGAGCGCGTAGGTGGTATATTAAGTCAGATGTGAAATCCCTAAGCTTAACTTAGGAACTGCATTTGAAACTAATAAACTAGAGTTTTGTAGAGGGGGGTAGAATTCCAGGTGTAGCGGTGAAATGCGCAGAGATTTGGAGGAATACCAGTGGCGAAGGCGACCCCCTGGGCAAAAACTGACGCTGAGGTGCGACAGCGTGGGTAGCAAACA
>New.CleanUp.ReferenceOTU2115 34_973883
TGGGGAATATTGCACAATGGGCGAAAGCCTGATGCAGCTATGCCGCGTGTGCGAAGAAGACCTTAGGGTTGTAAAGCACTTTCAGTAGGAAAGAAAAACATTAACTTAATATGTTAATAATTGACGTTACCTTCAAAAGAAGCACCGGCTAACTCCGTGCCAGCAGCCGCGGTAATACGGGGGGTGCTAGCGTTAATCAGAATTACTGGGCGTAAAGAGCGCGTAGGTGGTATATTAAGTCAGATGTGAAATCCCTAAGCTTAACTTAGGAAGTGCATTTAAAACTAATAAACTAGAGTTTGGAAGAGGGGGGAAGAATTCCAGGTGTAGCGGTAAAATGCGCAAATATTGGGAGGAATACCAGTGGCGAAGGCGACCCCCTGGGAAAAAACTGACACTGAGGGGCGAAGGCGTGGGTAGCAAACA
>New.CleanUp.ReferenceOTU2124 38_1148972
TGGGGAATATTGCACAATGGGCGAAAGCCTGATGCAGCTATGCCGCGTGTGTGAAGAAGACCTTAGGGTTGTAAAGCACTTTCAGTAGGAAAGAAAAACATTAACTTAATATGTTAATAATTGACGTTACCTTCAAAAAAAGCACCGGCTAAATCCGTGCCAGCAGCCGCGGTAATACAGGGGGGGCTAGCGTTAATCAGAATTACTTGGCGGAAAGAGCGCGTAGGTGGTATATTTAGTCAGATGTGAAATCCCTAAGCTTAACTTAGGAACTGCATTTGAAACTAATAAACTAGAGTTTTGTAGAGGGGGGTAGAATTCCAAGTGTAGCGGTGAAATGCGCAGATATTTGGAGGAATACCAGTGGCGAAGGCGACCCCCTGGGCAAAAACTGACACTGAGGTGCGAAAGCGTGGGTAGCAAACA
>New.CleanUp.ReferenceOTU213 8_233604
TGGGGAATTTTGGACAATGGGCGAAAGCCTGATCCAGCAATGCCGCGTGAGTGAAGAAGGCCTTCGGGTTGTAAAGCCCTTTTGTCCGGGAAGAAATCGTCTGGGCTAATACCCCGGGCGGATGACTGTACCGGAAGAATAAGCACCGGCTAACTTCGTGCCAGCAGCCGCGGTAATACGAAGGGTGCAAGCGTTACTCGGAATTACTGGGCGTAAAGCGTGCGTAGGCGGTTCGTTAAGTCCGATGTGAAAGCCCTGGGCTCAACCTGGGAACTGCATTGGAAACTGGCGGGCTGGAGTGCGGTAGAGGGTGGCGGAATTCCCGGTGTAGCAGTGAAATGCGTAGATATCGGGAGGAACACCCGTGGCGAAGGCGGCCACCTGGACCAGCACTGACGCTGAGGCACGAAAGCGTGGGGAGCAAACA
>New.CleanUp.ReferenceOTU2161 40_1205633
TGGGGAATATTGCACAATGGGCGAAAGCCTGATGCAGCTATGCCGCGTGTGCGAAGAAGACCTTAGGGTTGTAAAGCACTTTCAGTAGGAAAGAAAAACATTAACTTAATATGTTAATAATTGACGTTACCTTCAAAAGAAGCACCGGCTAACTCCGTGCCAGCAGCCGCGGTAATACGGGGGGTGCTAGCGTTAATCAGAATTACTGGGCGTAAAGAGCGCGTAGGTGGTATATTAAGTCAGATGTGAAATCCCTAAGCTTAACTTAGGAACTGCATTGGAAATTACTAAACTAGAGTTTTGTAGAGGGGGGTAGAATGCCAGGTGTAGCGGTAAAATGCGCAGATATTTGGAGGAATCCCAGTGGCGAAGGCGACCCCCTGGGCAAAAACTGACCTTGAGGTGCGAAAGCGTGGGTAGCAACC
>New.CleanUp.ReferenceOTU2163 33_966404
TGGGGAATATTGGACAATGGGCGAAAGCCTGATCCAGCTATGCCGCATGAGTGAAGAAGGCCTTTGGGTTGTAAAGCTCTTTTAGTGAAGAAGATCATGACGGTACCCACAGAAGAAGTCCTGGCTAACTCCGTGCCAGCAGCTGCGGTAATACGGAGAGGGCTAGCGTCATTCGGAGTTATCTGGCGTAAAGGGCGCGTAGGCTGATTAATAAGTTAAAAGTGAAATCCCGAGGCTTAACCTTGGAATTGCTTTTAAAACTATTAATCTAGAGATTGAAAGAGGATAGAGGAATTCCTGAGGTAGAGGTAAAATTCGTAAATATTAGGAGGAACACCAGTGGCGAAGGCGTCTATCTGGTTCAAATCTGACGCTGAGGCGCGAAGGCGTGGGGAGCAAACA
>New.CleanUp.ReferenceOTU2181 37_1096870
TGGGGAATATTGCACAATGGGCGAAAGCCTGATGCAGCTATGCCGCGTGTGCGAAGAAGACCTTAGGGTTGTAAAGCACTTTCAGTAGGGAAGAAAAACATTAACTTAATATGTTAATAATTGACGTTACCTTCAAAAGAAGCACCGGCTAACTCCGTGCCAGCAGCCTCGGTAATACGGGGGGTGCTAGCGTTAATCAGAATTACTGGGCGTAAAGAGCTCGTAGGTGGAATATTAAGGCAGATGTGAAATCCCGAAGCTTAACTTAGGAACTGCATTTGAAACTGATAAGCTAGAGTTTTGTAGAGGGGGGTAGAATTCCAGGTGTAGCGGTGAAATGCGCAGATATTTGGAGGAATACCAGTGGCGAAGGCGACCCCCTGGGCAAAAACTGACACTGAGGTGCGAAAGCGTGGGTAGCAAACA
>New.CleanUp.ReferenceOTU2185 39_1192079
TGGGGAATATTGCACAATGGGCGAAAGCCTGATGCAGCTATGCCGCGTGTGCGAAGAAGACCTTAGGGTTGTAAAGCACTTTCAGTAGGAAAGAAAAACATTAACTTAATATGTTAATAATTGACGTTACCTTCAAAAGAAGCACCGGCTAACTCCGTGCCAGCAGCCGCGGTAATACGGGGGGTGCTAGCGTTAATCAGAATTACTGGGCGTGAAGAGCGCGTAGGTGGTCTATTCAGTCAGATGTGAAATCCCTAAGCTTAACGTAGGAACTGCATTTGAAACTACTAAACTAGAGTTTTGTAGAGGGGGGTAGAATTCCAGGTGTAGCGGTGAAATGCGTAGATATTTGGAGGAATACCAGTGGCGAAGGCGACCCCCTGGGCAAACACTGACACTGAGGTGCGAAAGCGTGGGTAGCAAACA
>New.CleanUp.ReferenceOTU2213 32_911773
TGGGGAATATTGGACAATGGGCGCAAGCCTGATCCAGCTATGCCGCATGAGTGAAGAAGGCCTTTGGGTTGTAAAGCTCTTTCAGTGAAGAAGATGATGACGGTACTCGCAGAAGAAGTCCTGGCTAACTCCGTGCCAGCAGCCGCGGTAATACGGAGAGGGCTAGCGTTATTCGGAATTACTGGGCGTAAAGGGCGCGTAGGCTGAGTAGTAAGTTAAAAGTGAAATCCCCAGGCTTAACCTTGGAATTGCGTTTAAAACTATTAAGCTAGAGATTGAAAGAGGATAGAGGAATTCCTGATGTAGAGGTAAAATTCGTAAATATTAGGAGGAACACCAGTGGCGAAGGCGTCTATCTGGTTCAAATCTGACGCTGAGGCGCGAAGGCGTGGGGAGCAAACA
>New.CleanUp.ReferenceOTU2227 24_623571
TGGGGAATATTGGACAATGGGCGAAAGCCTGATCCAGCTATGCCGCATGAGTGAAGAAGGCCTTTGGGTTGTAAAGCTCTTTTAGCGAGGAAGATAATGACGGTACTCACAGAAGAAGTCCTGGCTAACTCCGTGCCAGCAGCCGCGGTAATACGGAGAGGGCTAGCGTTATTCGGAATTATTGGGCGTAAAGGGCGCGTAGGCTGCTTAGTAAGTTAAAAGTGAAATCCCGAGGCTTAACCTTGGAATTGCTTTTAAAACTATTAATCTAGAGATTGAAAGAGGATAGAGGAATTCCTGATGTAGGGGTAAAAGTCGTAAATATTAGGAGGAACACCGGTGGCGAAGGCGTCTATCTGGTTCAAATCTGACGCTGGGGCGCGAAGGCGGGGGGAGCAAAC
>New.CleanUp.ReferenceOTU2240 34_984990
TGGGGAATATTGCACAATGGGCGAAAGCCTGATGCAGCTATGCCGCGTGTGCGAAGAAGACCTTAGGGTTGTAAAGCACTTTCAGTAGGAAAGAAAAACATTAACTTAATATGTTAATAATTGACGTTACCTTCAAAAGAAGCACCGGCTAACTCCGTGCCAGCAGCCGCGGTAATACGGGGGGTGCTAGCGTTAATCAGAATTACTGGGGTTAAAGAGCGCGTAGGTGGTATATTTAGTCAGATGTGAAATCCCTAAGCTTAACTTAGGAACTGACTTTTAAACTAATAAACTAGAGTTTTGTAGAGGGGGGTAGAATTCCAGGTGTAGCGGTGAAATGCGCAAATATTTGGAGGAATACCAGTGGCGAAGGCGACCCCCTGGGCAAAAACTGACACTGAGGTGCGAAAGCGTGGGTAGCAAACA
>New.CleanUp.ReferenceOTU2247 34_985238
TGGGGAATATTGCACAATGGGCGAAAGCCTGATGCAGCTATGCCGCGTGTGCGAAGAAGACCTTAGGGTTGTAAAGCACTTTCAGTCGGAAAGAAAAACATTAACTTAATATGTTAATAATTGACGTTACCTTCAAAAGAAGCACCGGCTAACTCCGTTCCAGCAGCCGCGGGAATACGGGGGGTGATAGCGTTAATCAGAATTACGGGGCGTAAAGAGCGCGTAGGTGGGATATTAAGTCAGATGTGAAATCCCTAAGCTTAACTTAGGAACTGCATTTGAAACTAATAAACTAGAGTTTTGTAGAGGGGGATAGAATTCCAGGTGTAGCGGTGAAATGCGCAGATATTTGGAGGAATCCCAGTGGCGAAGGCGACCCCCTGGGCAAAAACTGACACTGAGGTGCGAAAGCGTGGGTAGCAAACA
>New.CleanUp.ReferenceOTU2271 31_884634
TGGGGAATATTGGACAATGGGCGCAAGCCTGATCCAGCTATGCCGCATGAGTGAAGAAGGCCTTTGGGTTGTAAAGCTCTTTTAGTGAAGAAGATAATGCCGGTACTCACAGAAGAAGTCCTGGCTAACTTCGTGCGAGCAGCCGCGGTAATACGGAGAGGGCTAGGGTTATTCGGAATGTTTGGGGGTAAAGGGCGCGTAGGCTGCTTAATAAGTTAAAAGTGAAATCCCGAGGCTTAACCTTGGAATTGCTTTTAAAACTATTAATCTAGAGATTGAAAGAGGATAGAGGAATTCCTGATGTAGAGGTAAAATTCGTAAATATGAGGAGGAACACCAGTGGCGAAGGCGTCTATCTGGTTCAAATCTGACGCTGAGGCGCGAAGGCGTGGGGAGCAAACA
>New.CleanUp.ReferenceOTU2273 31_895313
TGGGGAATATTGGACAATGGGCGAAAGCCTGATCCAGCTATGCCGCATGAGTGAAGAAGGCCTTTGGGTTGTAAAGCTCTTTTAGTGAAGAAGATAATGACGGTACTCACAGAAGAAGTCCTGGCTAACTCCGTGCCAGCAGCCGCGGTAATACGGGGGGTGCTAGCGTTAATCAGAATTACTGGGCGTAAAGAGCGCGTAGGCTGATTAATAAGTTAAAAGTGAAATCCCGAGGCTTAACCTTGGAATTGCTTTTAAAACTATTAATCTAGAGATTGAAAGAGGATAGAGGAATTCCTGATGTAGAGGTAAAATTCGTAAATATTAGGAGGAACACCAGTGGCGAAGGCGTCTATCTGGTTCAAATCTGACGCTGAGGCGCGAAGGCGTGGGGAGCAAACA
>New.CleanUp.ReferenceOTU2308 35_1028513
TGGGGAATATTGGACAATGGGCGAAAGCCTGATCCAGCTATGCCGCATGAGTGAAGAAGGCCTTTGGGTTGTAAAGCTCTTTTAGTGAAGAAGATAATGACGGTACTCACAGAAGAAGTCCTTGCTAACTCCGTGCCAGAAGCCGCGGTAAAACGGAGAGGGCTAGCGTTATTCGGAATTATTGGGCGCAAAGGGCGCGTAGGCGGATTAATAAGTTAAAAGTGAAATCCCGAGGCTTAACCTTGGAATTGCTTTTAAAACTATTAAGCTAGAGATTGGAAGAGGATAGAGGAATTCCTGATGGAGAGGTAAAATTCGTAAATATTAGGAGGAACACCAGTGGCGAAGGCGTCTATCTGGTTCAAATCTGACGCTGAGGCGCGAAGGCGTGGGGAGCAAACA
>New.CleanUp.ReferenceOTU2309 33_940252
TGGGGAATCTTGGACAATGGGCGAAAGCCTGATCCAGCTATGCCGCATGAGTGATGAAGGCCTTTGGGTTGTAAAGCTCTTTTAGTGAAGACGATAATGACGGTACTCACAGAAGAAGTCCTGGCTAACTTCGTGCCAGCAGCCGCGGTAATACGGAGAGGGCTAGCGTTATTCGGAATTATTGGGCGTAAAGGGCGCGTAGGCTGCTTAATAAGTTAAAAGTGAAATCCCGAGGCTTAACCTTGGAATTGCTTTTAAAACTATTAATCTAGAGATTGAAAGAGGTGAGAGGAATTCCTGATGTAGAGGTAAAATTCGTAAATATTAGGAGGAACACCGGTGGCGAAGGCGTCTAACTGGTTCAAATCTGACGCTGAGGCGCGAAGGCGTGGGGAGCAAACA
>New.CleanUp.ReferenceOTU2323 38_1156925
TGGGGAATATTGGACAATGGGCGCAAGCCTGATCCAGCTATGCCGCATGAGTGAAGAAGGCCTTTGGGTTGTAAAGCTCTTTTAGTGAAGAAGATAATGACGGTACTCACAGAAGAAGTCCTGGCTAACTCCGTGCCAGCAGCCGCGGTAATACGGAGAGGGCTAGCGTTATTCGGAAGTATCGGGCGTAAAGGGCGCGTAGGCTGATTAATAAGTTAAAAGTGAAATCCCGAGGCTTAACCTTGGAATTGCTTTTAAAACTATTAATCTAGAGATTGAAAGAAGATAGAAGAATTCGTGGTGTAGAGGTAAAATGCGTAAATATTAGGAGGAACACCAGTGGCGAAGGCGTCTATCTGGTTCAAATCTGACGCTGAGGCGCGAAGGCGTGGGGAGCAAACA
>New.CleanUp.ReferenceOTU234 37_1118165
TGGGGAATATTGGACAATGGGCGAAAGCCTGATCCAGCTATGCCGCGTGAGTGAAGAAGGCCTTTGGGTTGTAAAGCTCTTTTAGTGAGGAAGATAATGACGGTACTCAGAGAAGAAGTTCTGGCTAACTCCGTGCCAGCAGCCGCGGTAATACGGAGAGGGCTAGCGTTATTCGGAATTATTGGGCGTAAAGGGCGCGTAGGCTGATTAATAAGTTAAAAGTGAAATCCCGCGGCTTAACCTTGGAATTGCTTTTAAAACTATTAATCTAGAGATTCAAAGAGGATAAGGGAATTCCTGGTGTAGAGGTAAAATT
>New.CleanUp.ReferenceOTU2349 33_960013
TGGGGAATATTGCACAATGGGCGAAAGCCTGATGCAGCTATGCCGCGTGTGCGAAGAAGACCTTAGGGTTGTAAAGCACTTTCAGTAGGAAAGAAAAACATTAACTTAATATGTTAATAATTGACGTTACCTTCAAAAGAAGCACCGGCTAACTCCGTGCCCGCAGCCGCGGTAATACGGGGGGTGCTAGCGTTAATCAGAATTACTGGGCGTAAAGCGCGCGTAGGTGGTATATTAAGTCAGATGTGAAATCCCTAAGCTTAACTTAGGAACTGCATTTGAAAATGATAAACTAGGGTTTTGTAGAGGGGGGTAGAATTCCAAGTGTAGCGGTGAAATGCGCCGATATTTGGAGGAATACCAGTGGCGAAGGCGACCCCCTGGGCCAAAACTGACA
>New.CleanUp.ReferenceOTU2350 28_751913
TGGGGAATATTGGACAATGGGGGCAACCCTGATCCAGCAATGCCGCGTGTGTGAAGAAGGCCTTCGGGTTGTAAAGCACTTTAGGTTGGGAAGAAGGGTAGCGGGTGAATAATCTGTTATTTTGACGGTACCCGCAGAATAAGCACCGGCTAACTCTGTGCCAGCAGCCGCGGTAATACAGAGGGTGCGAGCGTTAATCAGAATGACTGGGCGTAAAGGGCGTGTAGGTGGTTGGTTAGGTTGGATGTGAAATCCCCGGGCTTAACCTGGGAATGGCGTCGAAAACGGGTAGACTAGAGTGAGATAGAGGGTTGTGGAATTTCCGGTGTAGCGGTGAAATGCGTAGATATCGGAAAGAACACCAGTGGCGAAGGCGACAACCTGGGTTGTAACTGACACTGAGGCGCGAAGGCGTGGGGAGCAAACA
>New.CleanUp.ReferenceOTU2367 27_730731
TGGGGAATATTGGACAATGGGCGAAAGCCTGATCCAGCTATGCCGCGTGAGTGAAGAAGGCCTTTGGGTTGTAAAGCTCTTTTAGTGAGGAAGATAATGACGGTGCTCACAGAAGAAGTCCTGGCTAACTCCGTGCCCGCAGCGGCGGTAATACGGAGGGGGCTAGCGCTATTCGGAATTGTTGGGCGTAAAGGGCGCGTAGGCTGATTAATAAGTTAAAAGTGAAATCCCGAGGCTTAACCTTGGAATTGCTTTTAAAACTATTAATCTAGAGATTGAAAGAGGATAGAGGAATTCCTGATGTAGAGGTAAAATTCGTAAAGATTAGGAGGAACACCAGTGGCGAAGGCGTCTATCTGGTTCAAATCTGACGCTGAGGCGCGAAGGCGTGGGGAGCAAACA
>New.CleanUp.ReferenceOTU2378 31_873129
TGGGGAATATTGCACAATGGGCGAAAGCCTGATGCAGCTATGCCGCGTGTGCGAAGAAGACCTTAGGGTTGTAAAGCACTTTCAGTAGGAAAGAAAAACATTAACTTAATATGTGAATAATTGACGTTACCTTCAAAAGAAGCACCGGCTAACTCCGTGCCAGCAGCCGCGGTAATACGGGGGGTGCTAGCGTTAATCAGAATTACTGGGCGTAAAGAGCGCGTAGGTGGTATATTAAGTCAGATGTGAAATCCCTAAGCTTAACTTAGGAACTGCATTTGAAACTAATAGACTCGAGTGTTGTAGAGGGAGGTAGAATTCCAGGTGGAGCGGTGAAATGCGCAGATATTTGGAGGAATGCCAGTGGCGAAGGCGACCCCCTGAGCAAAAACTGACACTGAGGTGCGAAAGCGTGGGTAGCAAACA
>New.CleanUp.ReferenceOTU2387 22_556694
TGGGGAATATTGGACAATGGGCGAAAGCCTGATCCAGCAATACCGAGTGGGTGACGAAGGCCTTAGGGTTGTAAAGCCCTTTTCAGCAGGGAAGATAATGACGGTACCTGACCAAGAAAGCCCCGGCTAACTCCGTGCCAGCAGCCGCGGTAAGACGGAGGGGGCTAGCGTTGTTCGGAATTACTGGGCGTAAAGAGTGCGTAGGCGGTTTAGTAAGTTGGAAGTGAAAGCCCGAGGCTTAACCTCGGAACTGCTTTCAAAACTACTAATCTAGAGTGTAGTAGGGGATGATGGAATTCCTAGTGTAGAGGTGAAATTCTTAGATATTAGGAGGAATACCAGTGGCGAAGGCGACCCCCTGGGCAAAAACTGACACTGAGGTGCGAAAGCGTGGGTAGCAAACA
>New.CleanUp.ReferenceOTU2393 35_1017622
TGGGGAATCTTGGGCAATGGGCGAAAGCCTGACCCAGCTATGCCGCATGAGTGAAGAAGGCCTTTGGGTTGTAAAGCTCTTTTAGTGGAGAAGATAATGACGGTAATCACAGAAGAAGTCCTGGCTAACTCCGTGCCAGCAGCCGCGGTAATACGGAGAGGGCTAGCGTTATTCGGAATTACTGGGCGTAAAGCGCGCGTAGGCTGATTAGTAAGTTAAAAGTGAAATCCCGAGGCTTAACCTTGGAATTGCTTTTAAAACTATTAATCTAGAGATTGAAAGAGGAGAGAGGAATTCCTGATGTAGAGGTAAAATTCGTAAATATTAGGAGGAACACCAGTGGCGAAGGCGTCTATCTGGTTCAAATCTGACGCTGAGGCGCGAAGGCGTGGGGAGCAAACA
>New.CleanUp.ReferenceOTU2405 34_1003181
TGGGGAATATTGCACAATGGGCGAAAGCCTGATGCAGCTATGCCGCGTGTGCGAAGAAGGCCTTAGGGTTGTAAAGCACTTTCAGTAGGAAAGAAAAACATTAACTTAATATGTTAATACTTGACGTTACCTTCAAAAGAAGCACCGGCTAACTCCGTGCCAGCAGCCGCGGTAATACGGGGGGTGCTAGCGTTAATCAGAATTACTGGGCGTAAAGAGCGCGGAGGTGGGATATTAAGTCAGAAGTGAAATCCCTAGGCTTAACTTAGGAACTGCATTTGAAACTAATAAACTAGAGTTTTGTAGAGGGGAGTAGAATTCCAGGTGTAGCGGTGAAATTCGCAGATATTTGGAGGAATACCAGTGGCGAAGGCGACCCCCTGGGCAAAAACTGACGCTGAGGTGCGAAAGCGTGGGTAGCAAATA
>New.CleanUp.ReferenceOTU2406 40_1206271
TGGGGAATATTGCACAATGGGCGAAAGCCTGATGCAGCTATGCCGCGTGTGCGAAGAAGACCTTAGGGTTGTAAAGCACTTTCAGTAGGAAAGAAAAACATTAACTTAATATGTTAATAATTGACGTTACCTTCACAAGAGGCACCGGCTAACTCCGTGCCAGCAGCCGCGGTAATACGGGGGGTGCTAGCGTTAATCAGAATTACTGGGCGTAAGGAGCGCGTAGGTGGTATATTAAGTCAGATGTGAAATCCCTAAGCTTAACTTAGGAACTGCATTTGAAACTAATAAACCAGAGTTTTGTAGAGGGGGGGAGAATTCCAGGTGTAGCGGTGGAATGCGCAGAGATTTGGAGGAAGACCAGTGGCGAAGGCGACCCCCTGGGCAAAAACTGACACTGAGGTGCGAAAGCGTGGGTAGCAAACA
>New.CleanUp.ReferenceOTU2407 35_1029158
TGGGGAATATTGGACAATGGGCGAAAGCCTGATCCAGCTATGCCGCATGAGTGAAGAAGGCCCTTGGGTTGTAAAGCTCTTTTAGTGAAGAAGATAATGACGGTACCCGCAGAAGAAGTCCTGGCTAACTCCGTGCCAGCAGCCGCGGTAATACGGAGGGGGCTAGCGTTATTCGGAATTATTGGGCGTAAAGGGCGCGTAGGCGGATTAATAAGTTAAAAGTGAAATCCCGAGGCTTAACCTTGGAATTGCTTTTAAAACTAGTGATCTAGAGATTGAAAGAGGATAGAGGAATTCCGGATGTAGAGGTAAAATTCGTAGATATTAGGAGGAACACCAGTGGCGAAGGCGTCTATCTGGTTCAAATCTGACGCTGAGGCGCGAAGGCGTGGGGAGCAAACA
>New.CleanUp.ReferenceOTU2408 27_747408
TGTGGAATATTGGACAATGGGCGAAAGCCTGATCCAGCTATGCCGCATGAGTGAAGAAGGCCTTTGGGTTGTAAAGCTCTTTTAGTGAGGAAGATAATGACGGTACTCACAGAAGAAGTCCTGGCTAACTCCGTGCCAGCAGCCGCGGGAATACGTAGAGGGCTAGCGTGATTCGGAATTATTGGGCGTAAAGGGCGCGTAGGCTGATTAATAAGTTAAAAGTGAAATCCCGAGGCTTAACCTTGGAATTGCTTTTATAACTATTAATCTAGAGATTGAAAGAGGATAGAGGAATTCCTGATGTAGAGGTGAAATTCGTAAATATGAGGAGGAACACCAGTGGCGAAGGCGTCTATCTGGTTCAAATCTGACGCTGAGGCGCGAAGGCGTGGGGAGCAAACA
>New.CleanUp.ReferenceOTU2413 34_978058
TGGGGAATCTTGGACAATGGGCGCAAGCCTGATCCAGCTATGCCGCATGAGTGAAGAAGGCCTTTGGGTTGTAAAGCTCTTTTAGTGAAGAAGATAATGACGGTACTCACAGAAGAAGTCCTGGCTAACTCCGTGCCAGCAGCCGCGGTAATACGGAGAGGGCTAGCGTTGTTCGGAATTATTGGGCGTAAAGGGCGCGTAGGCTGATTAGTAAGTTAAAAGTGAAATCCCGAGGCTTAACCTTGGAATTGCTTTTAAAACTATTAATCTAGAGATTGAGAGAGGATAGAGGAATTCCGGATGTAGAGGTAAAATTCGTAAATATTCGGAGGAACACCAGTGGCGAAGGCGTCTATCTGGTTCAACTCTGACGCTGAGGCGCGAAGGCGTGGGGAGCAAACA
>New.CleanUp.ReferenceOTU2415 39_1173054
TGGGGAATATTGGACAATGGGCGCAAGCCTGATCCAGCTATGCCGCGTGAGTGAAGAAGGCCTTTGGGTTGTAAAGCTCTTTTAGTGAAGAAGATAATGACGGTACTTACAGAAGAAGTCCTGGCTAACTCCGTGCCAGCAGCCGCGGTAATACGGAGAGGGCTAGCGTTATTCGGAATTATTGGGCGTAAAGGGCGCGTAGGCTGATTAATAAGTTAAAAGTGAAATCCCGAGGCTTAACCTTGGAATTGCTTTTAAAACTATTAATCTAGAGATTGAGAGAGGAGAGAGGAATTGCGGGTGTAGAGGTAAAATTCGTAGATATTAGGAGGAACACCAGTGGCGAAGGCGGCTAACTGGTTCAAAACTGACGCTGAGGCGCGAAGGCGTGGGGAGCAAACA
>New.CleanUp.ReferenceOTU2417 33_939466
TGGGGAATTTTGGACAATGGGCGAAAGCCTGATCCAGCTATGCCGCATGAGTGATGAAGGCCATTGGGTTGTAAAGCTCTTTTAGTGAAGAAGATAATGACGGTACTCACAGAAGAAGTCCTGGCTAACTCCGTGCCAGCAGCCGCGGTAATACGGTGAGGGCTAGCGTTATTCGGAATTATTGGGCGTAAAGGGCGCGTAGGCTGATTAATAAGTTAAAAGTGAAATCCCGAGGCTTAACCTTGGAATTGCTTTTAAAACTATTAATCTAGAGAATGAAAGAGGATAGAGGAATTCCTGATGTAGAGGTAAAATTCGTGAATATTAGGAGGAACACCAGTGGCGAAGGCGTCTATCTGGTTCAAATCTGACGCTGAGGCGCGAAGGCGTGGGGAGCAAACG
>New.CleanUp.ReferenceOTU2434 25_679321
TGGGGAATATTGGGCAATGGGGGAAAGCCTGATGCAGCTATGCCGCGTGAGTGAAGAAGGCCCTTGGGATGTAAAGCTCTTTTAGTGGGGAAGATAATGACGGTACTGACAGAAGAAGTCCTGGCTAACTCCGTGCCAGCAGCCGCGGTAATACGGAGAGGGCTAGCGTTATTCGGAATTATTGGGCGTAAAGGGCGCGTAGGCTGATTAATAAGTTAAAAGTGAAATCCCGAGGCTTAACCTTGGAATTGCTTTTAAAACTATTAATCTAGAGATTGAAAGAGGATCGAGGAATTCCTGATGTAGAGGTAAAATTCGTAAATATTAGGAGGAACACCAGTGGCGAAGGCGTCTAACTGGTTCAAATCTGACGCTGAGGCGCGAAGGCGTGGGGAGCAAACA
>New.CleanUp.ReferenceOTU2438 36_1074923
TGGGGAATATTGCACAATGGGCGAAAGCCTGATGCAGCTATGCCGCGTGTGCGAAGAAGACCTTAGGGTTGTAAAGCACTTTCATTAGGAAAGAAAAACATTAACTTAATATGTGAAGAATTGACGTTACCTTCAAAAGAAGCACCGGCTAACTCCGTGCCAGCAGCCGCGGTAATACGGGGGGTGCGAGCGTTATTCAGAATCACTGGGCGTAAAGAGCGCGTAGGTGGTATATTAAGTCAGATGTGAAATCCCTAGGCTTAACTTAGAAACTGCATTTGAAACTAATAAACTAGAGTTTTGTAGAGGGGGGTAGAATTCCAGGTGTAGCGGTGAAATGCGCAGATATTTGGAGGAATACCAGTGGCGAAGGCGACCCCCTGGGCAAAAACTGACACTGAGGTGCGAAAGCGTGGGTAGCAAACA
>New.CleanUp.ReferenceOTU2442 34_983012
TGGGGAATATTGCACAATGGGCGAAAGCCTGATGCAGCTATGCCGCGTGTGCGAAGAAGGCCTTAGGGTTGTAAAGCACTTTCAGTAGGGAAGAAAAACATTAACTTAATATGTTAATAATTGACGTTACCTTCAAAAGAAGCACCGGCTAACTCCGTGCCAGCAGCCGCGGTAAGACGGGGGGGGCTAGCGTTAATCAGAAGTAGTGGGCGTAAAGAGCGCGGAGGTGGTATATTAAGTCAGATGTGAAATCCCTAAGCTTAACTTAGGAACTGCATTTGAAACTAATAAACTAGAGTTTGGTAGAGGGGAGTAGAATTCCAGGTGTAGCGGTGAAATGCGCAGATATTTGGAGGAATACCAGTGGCGAAGGCGACCCCCTGGGCAAAAACTGACACTGAGGTGCGAAAGCGTGGGTAGCAAACA
>New.CleanUp.ReferenceOTU2446 31_886558
TGGGGAATATTGGACAATGGGCGAAAGCCTGATCCAGCTATGCCGCATGAGTGAAGAAGGCCTTTGGGTTGTAAAGCTCTTTTAGTGAAGAAGATAATGACGGTACTCACAGAAGAAGTCCTGGCTAACTCCGTGCCAGCAGCCGCGGTAATACGGAGAGGGCTAGCGTTATTCGGAATTATTGGGCGTAATGGGCGCGTAGGCTGATTAATAAGTTAAAAGTGAAATCACGAGGCTTAACCTTGGAATTGCTTTTAAAAATATTAATCTAGAGATTTAAAGAGGATAGAGAAATTCCTGATGTAGAGGTAAAATTCGGAAATATTAGGAGGAACAGCAGTGGCGAAGGCGTCTATCTGGTTAAAATCTGACGCTGAGGCGCGAGGGCGTGGGGAGCAAACA
>New.CleanUp.ReferenceOTU2449 2_53034
TAGGGAATCTTCGGCAATGGACGGAAGTCTGACCGAGCAACGCCGCGTGAGTGAGGAAGGTCTTCGGATCGTAAAGCTCTGTTGCCAGGGAAGAACAGGCGGGGGAGGGGAGAGCCCCCGTTGTGACGGTACCTGAGAAGAAAGCCCCGGCTAACTACGTGCCAGCAGCCGCGGTAATACGTAGGGGGCAAGCGTTGTCCGGAATTATTGGGCGTAAAGCGCGCGCAGGCGGTCCTTTAAGTCTTGTGTATAAGAGCGGGGCTCAACCCCGTTGCGCATGGGAAACTGGGGGACTGGAGTGCAGGAGAGGAAAGCGGAATTCCACGTGTAGCGGTGAAATGCGTAGAGATGTGGAGGAACACCAGTGGCGAAGGCGGCTTTCTGGCCTGTAACTGACGCTGAGGCGCGAAAGCGTGGGGAGCAAACA
>New.CleanUp.ReferenceOTU2485 34_1002764
TTTTTCATCTTTCACACTTTTCTACCTCCTTATGCCTCTATGCCGCGTGTGCGAAGAAGACCTTAGGGTTGTAAAGCACTTTCAGTAGGAAAGAAAAACATTAACTTAATATGTTAATAATTGACGTTACCTTCAAAAGAAGCACCGGCTAACTCCGTGCCAGCAGCCGCGGTAATACGGGGGGGGCTAGCGTTAATCAGAATTACTGGGCGTAAAGAGCGCGTAGGTGGTATATTAAGTCAGATGTGAAATCCCTAAGCTTAACTTAGGAACTGCATTTGAAACTAATAAACTAGAGTTTTGTAGAGGGGAGTAGAATTCCAGGTGTAGCGGTGAAATGCGCAGATATTTGGAGGAATACCAGTGGCGAAGGCGACCCCCTGGGCAAAAACTGACACTGAGGTGCGAAAGCGTGGGTAGCAAACA
>New.CleanUp.ReferenceOTU2488 34_1002763
TTGGTAATATTGCACAATGTGCGAAAGCCTGATGCAGCTATGCCGCGTGTGCGAAGAAGACCTTAGGGTTGTAAAGCACTTTCAGTAGGAAAGAAAAACATTAACTTAATATGTTAATAATTGACGTTACCTTCAAAAGCAGCACCGGCTAACTCCGTGCCAGCAGCCGCGGTAATACGGGGGTTGCTAGCGTTAATCAGAATTACTGGGCGTAAAGAGCGCGTAGGTTGTATATTAAGTCAGATGTGAAATCCCTAAGCTTAACTTAGGAACTGCATTTGAAACGAATAAACTAGAGTTTTGTAGAGGGGGGTAGAATTCCAGGTGTAGCGGTGAAATGCGCAGATATTTGGAGGAATACCAGTGGCGAAGGCGACCCCCTGGGCAAAAACTGACACTGAGGTGCGAAAGCGTGGGTAGCAAACA
>New.CleanUp.ReferenceOTU2491 2_42018
TGGGGAATTTTGGACAATGGGCGAAAGCCTGATCCAGCAATGCCGCGTGAGTGAAGAAGGCCTTAGGGTTGTAAAGCTCTTTTATTAGGAAAGAAACGTATTAATCTAATACATTAATTTAATGACGGTACCTGAAGAATAAGCACCGGCTAACTCCGTGCCAGCAGCCGCGGTAATACGTAGGGTGCGAGCGTTAATCGGAATTACTGGGCGTAAAGCGTACGTAGGTGGTTTTGTAAGACAGATGTGAAATGCCCGGGCTCAACCTTGGAATTGCATTTGTAACTGCAAAGCTAGAGTGTGTCAGAGGGGGATAGAATTTCACATGTAGCGGTGAAATGCGTAGATATGTGGAGGAATACCGATGGCGAAGGCAGTCTCCTGGGTTAACACTGACGCTCATGTACGAAAGCGTGGGGAGCAAACA
>New.CleanUp.ReferenceOTU2492 36_1065389
TGGGGAATATTGGACAATGGGCGCAAGCCTGATCCAGCTATGCCGCGTGAGTGAAGAAGGCCTTGGGGTTGTAAAGCTCTTTTAGTGAGGAAGATAATGACGGTACTCACAGAATAAGTCCTGGCTAACTCCGTGCCAGCAGCCGCGGTAATACGGAGGGGGCTAGCGTTGTTCGGAATCATTGGGCGTAAAGGGCGCGTAGGCGGATTAGTAAGTCAAAAGTGAAATCCCGAGGCTTAACCTTGGAATTGCTTTTAAAACTATTAATCTAGAGATTGAAAGAGGATAGAGGAATTCCTGATGTAGAGGTAGAATTCGTAAATATTAGGAGGAACACCAGTGGCGAAGGCGTCTATCTGGTTCAAATCTGACGCTGAGGCGCGAAGGCGTGGGGAGCAAACA
>New.CleanUp.ReferenceOTU2504 4_114061
TGGGGAATTTTGGACAATGGGCGAAAGCCTGATCCAGCAATGCCGCGTGAGTGAAGAAGGCCTTAGGGTTGTAAAGCTCTTTTATCAGGAAAGAAATGAATTTATCTAATACATTAATTTAATGACGGTACCTGAAGAATAAGCACCGGCTAACTACGTGCCAGCAGCCGCGGTAATACGTAGGGTGCGAGCGTTAATCGGAATTATTGGGCGTAAAGCGTACGTAGGCGGTTTTGTAAGACAGATGTGAAATCCCCGGGCTCAACCTTGGAATTGCATTTGTGACTGAAAAGCTAGAGTGTGGCAGAGGGAGATAGAATTTCACATGTAGCGGTGAAATGCGTAGATATTTGGAGGAATACCAGTGGCGAAGGCAGTCTCCTGGGAGAACACTGACGCTGATGTACGAAAGCGTGGGGAGCAAACA
>New.CleanUp.ReferenceOTU2539 23_608134
TTTTTCCTCTTTCCCCCTTTGCTCCCGCCTGATGCAGCTATGTCGCGTGTGCGAAGAATGCCTTAGGGCTGTAAAGCACTTTCAGTTGGAAAGAAAAACATTAACTAAATATGTTAATAATTGACGTTACCTTCAAAAGAAGCACCGGCTAACTCCGTGCCAGCAGCCGCGGTAATACGGGGGGTGCTAGCGTTAATCAGAATTACTGGGCGTAAAGAGCGCGTATGCGGTATATTAAGTCAGATGTGAAATCCCTAAGCTTAACTTAGGAACTGCATTTGAAACTAATAAACTAGAGTTTTGTAGAGGGGGGTAGAATTCCAAGTGTAGCGGTGAAATGCGCAGATATTTGGAGGAATACCAGTGGCGAAGGCGACCCCCTGGGCAAAAACTGACACTGAGGTGCGAAAGCGTGGGTAGCAAACA
>New.CleanUp.ReferenceOTU2556 21_527622
TGGGGAATATTGGACAATGGGCGAAAGCCTGATCCAGCTATGCCGCATGAGTGAAGAAGGCCTTTGGGTTGTAAAGCTCTTTTAGTGAGGATGATAATGACGGTACTCACAGAAGAAGTCCCGGCTAACTCCGTGCCAGCAGCCGCGGTAATACGGAGGGGGCTAGCGTTATTCGGAATTACTGGGCGTAAAGGGCGCGTAGGCTGATTTATAAGTTAAAAGTGAAATCCCGAGGCTTAACCTTGGAATTGCTTTTAAAACTATTAATCTAGAGATTGAAAGAGGATAGTGGAATTCCGGGTGTAGAGGTAAAATTCGTAAATATTAGGAGGAACACCAGTGGCGAAGGCGTCTAACTGGTTCAAATCTGACGCTGAGGCGCGAAGGCGTGGGGAGCAAACA
>New.CleanUp.ReferenceOTU2559 37_1119683
TGGGGAATATTGCACAATGGGCGAAAGCCTGATGCAGCTATGCCGCGTGTGCGAAGAAGACCTTAGGGTTGTAAAGCACTTTCAGTAGGGAAGAAAAACATTAACTTAATATGTTAATAATTGACGTTACCTTCAAAAGAAGCACCGGCTAACTCCGTGCCAGCAGCCGCGGTAATACGGGGGGTGCGAGCGTTAATCAGAATTACTGGGCGTAGACAGCGCGTAGGTGGTATAGTAAGTCAGATGTGAAATCCCTAAGCTTAACTTAGGAACTGCAGTTGAAACTAATAAGCTAGAGTGTTGTAGAGGGGGGTAGAATTCCAGGTGTAGCGGTGAAATGCGCAGATATTTGGAGGAATACCAGTGGCGAAGGCGGCCCCCTGGGCAAAAACTGACACTGAGGTGCGAAAGCGTGGGTAGCAAACA
>New.CleanUp.ReferenceOTU2563 31_893438
TGGGGAATATTGGACAATGGGCGAAAGCCTGATCCAGCTATGCCGCATGAGTGAAGAAGGCCTTTGGGTTGTAAAGTTCTTTTAGTGAAGAAGATAATGACGGGACTCACAGAAGAAGTCCTTGCTAACTCCGTGCCAGCAGCCGCGGTAATACGGAGAGGGCTAGCGTTATTCGGAATTATTGGGGGTAAAGGGTGCGTAGGCTGATTAATAAGTTAAAAGTGAAATCCCGAGGCTTAACCGTGGAATTGCTTTTAAAACTATTAATCTAGAGATTGAAAGAGGATAGAGGAATTCCTGATGTAGAGGTAAAATTCGTAAATATTAGGAGGAACAACAGTGGCGAAGGCGTCTTTCTGGTTCAAATCTGACGCTGAGGCGCGAAGGCGTGGGGAGCAAACA
>New.CleanUp.ReferenceOTU2567 24_643288
TGGGGAATATTGGACAATGGGCGAAAGCCTGATCCAGCTATGCCGCATGAGTGAAGAAGGCCTTTGGGTTGTAAAGCTCTTTTAGTGAGGAAGATAATGACGGTACTCACAGAAGAAGTCCTGGCTAACTCCGTGCCAGCAGCCGCGGTAATACGGATAGGGCTAGCGTTATTCGGCATTATTGGGCGTAAAGGGCGCGTAGGCTGATTAATACGTTAAAAGGGAAATCCCGAGGCTTAACCTTGGAATTGCTTTTAAAACTAGTAATCTAGAGATTGAAAGAGGATAGAGGAAGTCCTGATGTAGAGGTAAAAGTCGTAAATATTAGGAGGAACACCAGTGGCGAAGGCGTCTAGCTGGTTCAAATCTGACGCTGAGGCGCGAAGGCGTGGGGAGCAAACA
>New.CleanUp.ReferenceOTU2568 38_1143410
TGGGGAATATTGCACAATGGGCGAAAGCCTGATGCAGCTATGCCGCGTGTGCGAAGAAGACCTTAGGGTTGTAAAGCACTTTCAGTAGGAAAGAAAAACATTAACTTAATATGTTAATAATTGACGTTACCTTCAAAAGAAGCACCGGCTAACTCCGTGCCAGCAGCCGCGGTAATACGGGGGGTGCTAGCGTTAATCAGAATTACTGGGCGTAAAGAGCGCGGAGGTGGTATAGTAAGTCAGATGTGAAATCCCTAAGCTTAACCTTGGAACTGCATTTGAAACTAATAAACTAGAGATTGATAGAGGGGGGTAGAATTCCAGGTGTAGCGGTGAAATGCGCAGATATTAGGAGGAATACCAGTGGCGAAGGCGACCCCCTGGGCAAAATCTGACACTGAGGTGCGAAAGCGTGGGTAGCAAACA
>New.CleanUp.ReferenceOTU258 33_962346
TGGGGAATATTTCACAATGGGCGAAAGCCTGATGCAGCTATGCCGCGTGTGCGAAGAAGACCTTAGGGTTGTAAAGCACTTTCAGTAGGAAAGAAAAACATTAACTTAATATGGTAATAATTGACGTTAACTTCAAAAGAAGCAACGGCTAACTACGTGCCAGCAGCCGCGGTAATAAGGGGGGTGCTAGCGTTAATCAGAATTACTGGGCGTAAAGAGCTCGTAGGTGGTATATTAAGTCAGATGTGAAATCCCTAAGCTTAACTTAGGAACTGAATTTGAAACTAATAAACTAGAGTTTTGTAGAGGGGGGTAGAATTCCAGGTGTAGCGGTGAAATGCGCAGATATTTGGAGGAATACCAGTGGCGAAGGCGACCCCCTGGGCAAAAACTGACACTGAGGTGCGAAAGCGTGGGTAGCAAACA
>New.CleanUp.ReferenceOTU261 36_1093940
TGGGGAATATTGCACAATGGGCGAAAGCCTGATGCAGCTATGCCGCGTGTGGGAAGAAGACCTTAGGGTTGTAAAGCACTGTCAGTAGGGAAGAAAAGCATTAACTTAATATGTTAATAATTGACGTTACCTGCAAAAGAAGCACCGGCTAACTCCGTGCCAGCAGCCGCGGTAATACGGGGGGTGCTAGCGTTAATCAGAATTACTGGGCGTAAAGAGCGCGTAGGTGGCATATTAAGTCAGATGTGAAATCCCTAAGCTTAACTTAGGAACTGCATTTGAAACTACTAAACTAGAGGTTTGTAGAGGGGGGTAGAATTCCAGGTGTAGCGGTGAAATGCGCAGATATCTGGAGGAATACCAGTGGCGAAGGCGACCCCCTGGGCAAAAACTGACACTGAGGTGCGAAAGCGTGGGTAGCAAACA
>New.CleanUp.ReferenceOTU2617 37_1111101
TGGGGAATATTGCACAATGGGCGCAAGCCTGATGCAGCTATGCCGCGTGTGCGAAGACGACCTTAGGGTTGTAAAGCACTTTCAGTAGGAAAGAAACACATTAACTTAATATGTTAATAATTGACGTTACCTTCAAAAGAAGCACCGGCTAACTACGTGCCAGCAGCCGCGGTAATACGGGGGGTGCTAGCGTTAATCAGCATTACTGGGCGTAGAGAGCGCGTAGGTGGTATATTAAGTCAGATGTGAAATCCCTAAGCTTAACTTAGGAACTGCATGTGAAACTAATAAACTGGAGTTTTGTAGAGGGGGGTAGAATTCCAGGTGTAGCGGTGGAATGCGCAGATATTTGGAGGAATACCAGTGGCGAAGGCGACCCCCTGGGCAAAAACTGACACTGAGGTGCGAAAGCGTGGGTAGCAAACA
>New.CleanUp.ReferenceOTU2639 7_225109
TGGGGAATTTTGGACAATGGGCGCAAGCCTGATCCAGCAATGCCGCGTGAGTGAAGAAGGCCTTCGGGTTGTAAAGCTCTTTTATCAGGGAAGAAACGAATTAATATAATACATTAATTTAATGACGGTACCTGAAGAATAAGCACCGGCTAACTACGTGCCAGCAGCCGCGGTAATACGTAGGGTGCGAGCGTTAATCGGAATTATTGGGCGTAAAGCGTACGTAGGCGGTTTTGTAAGTCAGATGTGAAATGCCCGGGCTTAACCTGGGAATTGCATTTGTGACTGCAAAGCTAGAGTGTGTGAGAGGGAGGTAGAATTTCACATGTAGCGGTGAAATGCGTAGATATGTGGAGGAATACCGGTGGCGAAGGCAGTCTCCTGGGATAACACTGACGCTCATGTACGAAAGCGTGGGGAGCAAACA
>New.CleanUp.ReferenceOTU2642 36_1090351
TGGGGAATATTGGACAATGGGCGAAAGCCTGATCCAGCTATGCCGCATGAGTGAAGAAGGCCTTTGGGTTGTAAAGCTCTTTTAGTGAAGAAGATAATGACGGTACTCAGAGAAGAAGTCCTGGCTAACTTCGTGCCAGCAGCCGCGGTAATACGGAGAGGGCTAGCGTTATTCGGAATTATTGGGCGTAAAGGGCGCGTAGGCTGTTTAATAAGTTAAAAGTGAAATCCCGAGGCTTAACCTTGGAATTGCTTTTAAAACTATTAATCTAGAGATTGAAAGAGGATAGAGGAATTCCTGATGTGGAGGTAAAATTCGTGAATATAAGGAGGAACACCAGTGGCGAGGGCGTCTATCTGGTTCAAATCTGTCGCTGAGGCGCGAAGGCGTGTGGAGCAAACA
>New.CleanUp.ReferenceOTU2649 40_1222898
TGGGGAATATTGCACAATGGGCGAAAGCTTGATGCAGCTATGCCGCGTGTGCGAAGAAGACCTTAGGGTTGTAAAGCACTTTCAGTAGGAAAGAAAAACATTAACTTAATATGTTAATAATTGACGTTACCTTCACAAGAAGCACCGGCTAACTCCGTGCCAGCAGCCGCTGTAATACGGGGGGTGCTAGCGTTAATCAGAATTACTGTGCGTAAAGAGCGCGTAGTTGGTATATTACGTCAGATGTGAAATCCCTAAGCTTAAATTCGGAACTGCATTTGAAACTAATAAACTAGAGTTTTGTAGAGGGGGGTAGAATTCCAGGTGGAGCGGTGAAATGCGCAGATATTTGGAGGAATACCAGTGGCGAAGGCGACCCCCTGGGCAAAAACTGACACTGAGGTGCGAAAGCGTGGGTAGCAAACA
>New.CleanUp.ReferenceOTU2658 24_639084
TGGGGAATATTGGACAATGGGCGAAAGTCTGATCCAGCTATGCCGCATGAGTGAAGAAGGCCTTCGGGGTGTAAAGCTCTTTTAGTGAAGAAGATAATGACGGTACTCACAGAAGAAGTCCTGGCTAACTCCGTGCCAGCAGCCGCGGTAATACGGAGAGGGCTAGCGTTATTCGGAATTATTGGGCGTAAAGGGCGCGTAGGCTGATTAATAAGTTAAAAGTGAAATCCCGAGGCTTAACCTTGGAACTGCTTTTAAAACTATTAATCTAGAGATTGAAAGAGGATAGAGGAATACCTGATGTAGAGGTGAAATGCGTAGATATTAGGAGGAACACCAGTGGCGAAGGCGTCTATCTGGTTCAAATCTGACGCTGAGGCGCGAAGGCGTGGGGAGCAAACA
>New.CleanUp.ReferenceOTU2674 4_120421
TGGGGAATTTTGGACAATGGGCGCAAGCCTGATCCAGCAATGCCGCGTGAGTGAAGAAGGCCTTCGGGTTGTAAAGCTCTTTTATCAGGAAAGAAAAGCATGAAGATAATACATTAATTTAATGACGGTACCTGAAGAATAAGCACCGGCTAACTACGTGCCAGCAGCCGCGGTAATACGAAGGGTGCGAGCGTTACTCGGAATTATTGGGCGTAAAGCGTACGTAGGCGGTTTTGTAAGACAGATGTGAAATGCCCGGGCTCAACCTTGGAATTGCATTTGTGACTGCAAAGCTAGAGTGTGTCAGAGGGAGATAGAATTTCACATGTAGCAGTGAAATGCGTAGATATGTGGAGGAACACCGATGGCGAAGGCAGTCTCCTGGGATAACACTGACGCTCAGGTACGAAAGCGTGGGGAGCAAACA
>New.CleanUp.ReferenceOTU2678 48_1282297
TGGGGAATATTGGACAATGGGGGCAACCCTGATCCAGCCATGCCGCGTGAGTGAAGAAGGCCTTTGGGTTGTAAAGCTCTTTTAGTGGGGAAGATACTGACGGTACTCACAGAAGAAGTCCTGGCTAACTCCGTGCCAGCAGCCGCGGTAATACGGAGAGGGCTAGCGTTATTCGGAATTATGGGGCGTACAGGGCGCGTAGGCTGATTAATAAGTTAAAAGTGAAATCCCGAGGCTTAACCTTGGAATTGCTTTTAAAACTATTAATCTAGAGATTGAAAGAGGATAGTGGAATTCCTGATGTAGCGGTAAAATTCGTAAATATTAGGAGGAACACCAGTGGCGAAGGCGTCTATCTGGTTCAAATCTGACGCTGAGGCGCGAAGGCGTGGGGAGCAAACA
>New.CleanUp.ReferenceOTU2680 27_746123
TGGGGAATATTGGACAATGAGCGAAAGCTTGATCCAGCTATGTCGCGTGTGTGAAGAAGGCCTTAGGGTTGTAAAACACTTTCAACAAGGGAAGAAGAAAAACTAAAATAATAAAATATTTTTTTTGACGTTATTTGTAAAAGAAGCACCGGCTAACTTCGTGCCAGCAGCCGCGGTACTACGAGGGGTGCAAGGGTTAATCGGAATTATTGGGAGTAAAGGGTGTGTCGGTTGTTTTTAAAAGTTAATTGTTAAATATATTAAAGCAATTTAATATAGCGATTAATACTAAAAAACTTGAGTATAAAAGAAGAAATTAGAATTTCAGGAGTAGCGGTGAAATGCTTAGATATCTGAAAGAATACTAGTGGCGAAGGCGTTTTTCTATTTTAATACTGACACTAAGACACGAAAGCATGGGGAGCAAACA
>New.CleanUp.ReferenceOTU2711 31_865487
TGGGGAATATTGGACAATGGGCGAAAGCCTGATCCAGCTATGCCGCATGAGTGAAGAAGGCCTTTGGGTTGTAAAGCTCTTTTAGTGAAGAAGATAATGACGGTACTCACAGAAGAAGTCCTGGCTAAATCCGTGCCAGCAACCGCGGTAATACGGAGAGGGCTAGCGTTATTCGGAATTATTGGGCGTAAAGGGCTCGTAAGCTGATTAATAAGTTAAAAGTGAAATCCCGAGGCTTAACCTTGGAATTGCTTTTAAAACTAGTAATCTAGAGATTGAAAGAGGATAGTGGAATTCCTGATGTAGAGGTAAAATTCGTAGATATCAGGAGGAACACCAGTGGCGAAGGCGTCTATCTGGTTCAAATCTGACGCTGAGGCGCGAAGGCGTGGGGAGCAAACA
>New.CleanUp.ReferenceOTU2714 34_996873
TGGGGAATATTGCACAATGGGCGAAAGCCTGCTGCAGCTATGCCGCGTGTGCGAAGAAGACCTTAGGGTTGTACAGCACTTTCAGTAGGAAAGAAAAACATTAACTTAATATGTTAATAATTGACGTTACCTTCAAAAGAAGAACCGGCTAACTCCGTGCCAGCAGCCGCGGTAATAAGGGGGGTGCTAGCGTTAATCAGAATTACTGGGCGTAAAGAGCGCGTAGGTGGTATATTAAGTCAGATGTGAAATCCCTAAGCTTAACTTCGGAACTGCATTTGAAACTAATAAACTAGAGTTTTGTAGAAGGGGGTAGAATTCCAGGTGTAGCGGTGAAATGCGCGGATATTTGGAGGAATACCAGTGGCGAAGGCGACCCCCTGGGCAAAAACTGACACTGAGGTGCGAAAGCGTGGGTAGCAAACA
>New.CleanUp.ReferenceOTU2715 31_864301
TGGGGAATTTTGGACAATGGGCGCAAGCCTGATCCAGCGGGGCCGGGGGAGGGAGGAAGGCCTTTGGGTTGTAAAGCTCTTTTAGTGAAGAAGATAATGACGGTACTCACAGAAGAAGTCCTGGCTAACTCCGTGCCAGCAGCCGCGGTAATAAGGAGAGGGATAGCGTTATTCGGAATTATTGGGCGTAAAGGGCGCGTAGGCTGATTAATAAGTTAAAAGTGAAATCCCGAGGCTTAACCTTGGAATTGCTTTTAAAACTATTAATCTAGAGAGTGAAAGAGGATAGAGGAATTCCTGATGTAGAGGTAAAATTCGTAAATATTAGGAGGAACACCAGTGGCGAAGGCGTCTATCTGGTTCAAATCTGACGCTGATGCGCGAAGGCGTGGGTAGCAAACG
>New.CleanUp.ReferenceOTU2735 29_794048
TGGGGAATATTGGACAATGGGCGAAAGCCTGATCCAGCTATGCCGCATGAGTGAAGAAGGCCTTTGGGTTGTAAAGCTCTTTTAGTGAGGAAGATAATGACGGTACTCACAGAAGAAGTCCTGGCTAACTCCGTGCCAGCAGCCGCGGTAATACGGAGAGGGCTAGCGTGATTCGGGATTATTGGGCGTAAAGGGCGCGTAGGCTGATTAATAAGTTAAAAGTGAAATCCCGAGGCTTAACCTTGGAATTGCTTTTAAAACTATTAATCTAGAGATTGAAAGAGGACAGAGGAATTCCTGATGTAGAGGTAAAATTCGTAAATATTAGGAGGACACCCAGTGGCGAAGGCGTCTATCTGGTTCAAATCTGACGCTGATGCGCGAAGGCGTGGGTAGCAAACA
>New.CleanUp.ReferenceOTU2737 36_1069489
TGGGGAATATTGCACAATGGGCGAAAGCCTGATGCAGCTATGCCGCGTGTGCGAAGAAGACCTTAGGGTTGTAAAGCACTTTCAGTAGGGAAGAAAAACATTAACTTAATATGTTAATAATTGACGTTACCTTCAAAAGAAGCACCGGCTAACTCCGTGCCAGCAGCCGCGGTAGTACGGGGTGTGCTAGCGTTGATCATAATTACTGTGCGTAAAGAGCGCGTAGGTGGTATAGTAAGTCAGATGTGAAATCCCTAAGCTTAACTTAGGAACTGCATTTGAAACTACTAAACTAGAGTTTTGTAGAGGGGGGTAGAATTCCAGGTGTAGCGGTGAAATGCGCAGATATTTGGAGGAATACCAGTGGCGAAGGCGACCCCCTGGGCAAAAACTGACACTGAGGTGCGAAAGCGTGGGTAGCAAACA
>New.CleanUp.ReferenceOTU2753 31_883939
TGGGGAATATTGCACAATGGGCGAAAGCCTGATGCAGCTATGCCGCGTGTGCGAAGAAGACCTTAGGGTTGTAAAGCACTTTCAGTAGGAAAGAAAAACATTAACTTAATATGTTAATAATTGACGTTACCTTCAAAAGAAGCACCGGCTAACTACGTGCAAGCACACGCGGTAATCCGGGGGGTGCTAGCGTTAATCAGACTTAATGGGCGTAAAGAGAGCGTAGGTGGTATATTAAGTCAGATGTGAAATCCCTAAGCTTAACTTAGGAACTGCATTTGAAACTAATAAACTAGAGTTTTGTAGAGGGGGGTAGAATTCCAGGTGTAGCGGTGAAATGCGCAGATATTTGGAGGAATACCAGTGGCGAAGGCGACCCCCTGGGCAAAAACTGACACTGAGGTGCGAAAGCGTGGGTAGCAAACA
>New.CleanUp.ReferenceOTU2758 38_1152978
TGGGGAATATTGCACAATGGGCGAAAGCCTGATGCAGCTATGCCGCGTGTGCGAAGAAGACCTTAGGGTTGTAAAGCACTTTCAGTAGGAAAGAAAAACATTAACTTAATATGTTAATAATTGACGTTACCTTCAAAAGAAGCACCGGCTAACTCCGTGCCAGCAGCCGCGGTAATACGGGGGGTGCTAGCGTTAATCAGAATTACTGGGCGTAAAGAGCGCGTAGGTGGTATATTAAGTCAGATGTGAAATCCCTAAGCTTAACTTAGGAACTGGATTTGAAACTAATAAAGTAGAGTTTGGTAGAGGGGGGTAGAATTCCAGGTGTAGCGGTGAAATGCGCAGAAATTTGGAGGAAGACCAGTGGCGAAGGCGACCCCCTGGGCAAAAAAGGACACGGAGGTGCGAAAGCGTGGGTAGCAAACA
>New.CleanUp.ReferenceOTU277 37_1110486
TGGGGAATATTGCACAATGTGCGAAAGCCTGATGCAGCTATGCCGCGTGTGCGAAGAAGACCTTAGGGTTGTACAGCACTTTCAGTAGGAAAGAAACACATTAACTTAATATGTTAATAATTGACGTTACCTTCAAAAGAAGCACCGGCTAACTCCGTGCCAGCAGCCGCGGTAATACGGGGTGTGCTAGCGTTAATCAGAATTACTGGGCGTAAAGAGCGCGTAGGTGGTATATTAAGTCAGATGTGAAATCCCTAAGCATAACTTAGGAACTGCATTTGAAACTAATAAACTAGAGTTTTGTAGTGGGGGGTAGAATACCAGGTGTAGCGGTGAAATGCGCAGATATTTGGAGGAATACCAGTGGCGAAGGCGACCCCCTGGGCAAAAACTGACACTGAGGTGCGAAAGCGTGGGTAGCAAGCA
>New.CleanUp.ReferenceOTU2774 29_799383
TGGGGAATATTGGACAATGGGCGAAAGCCTGATCCAGCTATGCCGCGTGAGTGAAGAAGGCCTTTGGGTTGTAAAGCTCTTTTAGTGAGGACGATAATGACGGTACTCACAGAAGAAGCCCTGGCTAACTCCGTGCCAGCAGCCGCGGTAATACGGAGAGTGCTAGCGTTATTCGGAATTATTGGGCGTAAAGGGCGCGTAGGCTGCTTACTAAGTTAAAAGTGAAATCCCGAGGCTTAACCTTGGAATTGCTTTTAAAACTATGAATCTAGAGATTGAAAGAGGATAGTGGAATTCCTGATGTAGAGGTAAAATTCGTAAATATTAGGAGGAACACCAGTGGCGAAGGCGTCTATCTGGTTCAAATCTGACGCTGAGGTGCGAAGGCGTGGGGAGCAAACA
>New.CleanUp.ReferenceOTU2779 40_1205317
TGGGGAATATTGCACAATGGGCGAAAGCCTGATGCAGCTATGCCGCGTGTGCGAAGAAGACCTTAGGGTTGTAAAGCACTTTCAGTAGGAAAGAAAAACATTAACTTAATATGTTAATAATTGACGTTACCTTCAAAAGAAGCACTGGCTAACTCCGTGCCAGCAGCCGCGGTAATACGGGGGGAGCTAGCGTTAATCAGAATTACTGGGCGTAAAGAGCGCGTAGGTGGTATATTAAGTCAGATGTGAAATCCCTAAGCTTAACCTAGGAACTGCAGTTGAAACTAATAAACTAGAGTTTTGTAGAGGGGGGTAGAATACCAGGTGTAGCGGTGAAATGCGCAGAAATATGAAGGAATACCAGTGGCGAAGGCGACCCCCTGGGCAAAAACTGACACTGAGGTGCGAAAGCGTGGGTAGCAAACA
>New.CleanUp.ReferenceOTU2789 35_1037521
TGGGGAATATTGCACAATGGGCGAAAGCCTGATGCAGCTATGCCGCGTGTGCGAAGAAGACCTTAGGGTTGTAAAGTACTTTCAGTAGGAAAGAAAAACATTAAATTAATATGTTAATAATTGACGTTACCTTCAAAAGAAGCACCGGCTAACTCCGTGCCAGCAGCCGCGGTAATACGGGGGGTGCTAGCGTTAATCAGAATTACTGGGCGTAAAGAGCGCGTAGGTGGTATAGTAAGTCAGATGTGAAATCCCTAAGCTTAACTTAGTAACTGCAAGTGAAACTAACAAACTTGAGTTTTGTAGAGGGGGGTAGAATTCCAGGTGTAGCGGTGAAATGCGCAGATATTTGGAGGAATACCAGTGGCGAAGGCGACCCCCTGGGCAAAAACTGACACTGAGGTGCGAAAGCGTGGGTAGCAAACA
>New.CleanUp.ReferenceOTU2806 24_622932
TGGGGAATATTGGACAATGGGCGAAAGCCTGATCCAGCTATGCCGCATGAGTGAAGAAGGCCTTTGGGTTGTAAAGCTCTTTTAGTGAGGAAGATAATGACGGTACTCACAGAAGAAGTCCTGGCTAACTCCGTGCCAGCAGCCGCGGTAATACGGAGAGGGCTAGCGGTATTCGGAATGATTGGGCGCAAAGGGCGCGTAGGCTGATTAATAAGTTAAAAGTGAAATCCCGAGGATTAACCTTGAAATTGCTTTTAAAACTATTAATCGAGAGATTGAAAGAGGATAGAAGAATTCCTGATGTAGAGGTAAAATTCGTAAATATTAGGGGGAACACCAGTGGCGAAGGCGTCTATCTGGTTCAAATCTGACGCTGAGGCGCGAAGGCGTGGGGAGCAAACA
>New.CleanUp.ReferenceOTU2819 31_862858
TGGGGAATATTGGACAATGGGCGAAAGCCTGATCCAGCTATGCCGCATGAGTGAAGAAGGCCTTTGGGTTGTAAAGCTCTTTTAGTGAAGAAGATAATGACGGTACTCACAGAAGAAGTCCTGGCTAACTCCTTGCCAGCAGCCGCGGTAATCCGGAGAGTGCTAGCGTTATTCGGAATTATTGTGCGTACAGGGCGCATAGGCTGAGTAATAAGTTTAAAGTGAAATCCCGAGGCTTAACCTTGGAATTGCTTTTAAAACTATTAATCTAGAGATTGAAAGAGGATAGAGGAATTCCTGATGTAGAGGTAAAATTCGTAAATATTAGGAGGAACACCAGTGGCGAAGGCGTCTATCTGGTTCAAATCTGACGCTGAGGCGCGAAGGCGTGGGGAGCAAACA
>New.CleanUp.ReferenceOTU2823 49_1287760
TGGGGAATATTGGACAATGGGCGAAAGCCTGATGCAGCTATGCCGCGTGAGTGAAGAAGGCCTTTGGGTTGTAAAGCTCTTTCAGTGGGGAAGATAATGACGGTACTCACAGCAGAAGTCCTGGCTAACTCCGTGCCAGAAGCCGCGGTAATACGGAGAGGGCTAGCGTTATTCGGAATTATTGGGCGTAAAGGGCGCGTAGGCTGATTAATAAGTTAAAAGTGAAATCCCGAGGCTTAACCTTGGAATTGCTTTTAAAACTATTAAGCTAGAGATTGAAAGAGGATAGAGGAATTCCTGGTGTAGAGGTAAAATGCGTAAATATTAGGAGGAACACCAGTGGCGAAGGCGTCTATCTGGTTCAAATCTGACGCTGAGGCGCGAAGGCGTGGGGAGCAAACA
>New.CleanUp.ReferenceOTU283 31_881636
TGGGGAATATTGGACAATGGGCGAAAGCCTGATCCAGCTATGTCGCATGAGTGAAGACGGCCTTTGGGTTGTAAAGCTCTTTTAGTGGAGAAGATAATGACGGTACTCACAGAAGAAGTCCTGGCTAACTCCGTGCCAGCAGCCGCGGTAATACGGAGAGGGCTAGCGTTATTCGGAATTATTGGGCGTAAAGGGCGCGTAGGCGGATTAATAAGTTAGAGGTGAAATCCCGAGGCTTAACCTTGGAATTGCTTTTAAAACTATTAATCTAGAGATTGAAAGAGGATAGAGGAATTCCTGGTGTAGAGGTGAAATTCGTAAATATTCGGAGGAACACCAGTGGCGAAGGCGTCTATCTGGTCCAAATCTGACGCTGAGGCGCGAAAGCGTGGGGAGCAAACA
>New.CleanUp.ReferenceOTU2839 36_1073852
TGGGGAATATTGCACAATGGGCGAAAGCCTGATGCAGCTATGCCGCGTGTGCGAAGAAGACCTTAGGGTTGTAAAGCTCTTTCAGTAGGAAAGAAAAACATTAACTTAATATGTTAATAATTGACGTTACCTTCAAAAGAAGCACCGGCTAACTCCGTGCCAGCAGCCGCGTTAAGACGTGGTGTGCTAGCGTTAAGCAGAATTACTGGGCGTAAAGAGCGCGTAGGTGGTATATTAAGTCAGATGTGAAATCCCTAAGCTTAACTTAGGAACTGCATTTGAAACTAATAAGCTAGAGTTTTGTAGAGGGGGGTAGAATTCCAGGTGTAGCGGTGAAATGCGCAGATATTTGGAGGAATACCAGTGGCGAAGGCGACCCACTGGGCAAAAACTGACACTGAGGTGCGAAAGCGTGGGTAGCAAACA
>New.CleanUp.ReferenceOTU2856 32_915163
TGGGGAATATTGCACAATGGGCGAAAGCCTGATGCAGCTATGCCGCGTGTGCGAAGAAGACCTTATGGTTTTAAAGCACTTTCAGTAGGAAAGAAAAACATTAACTTAATATGTTGATAATTGACGTTACCTTCAAAAGAAGCACCGGCTAACTCCGTGCCAGCAGCCGCGGTAATACGGTGGATGCTAGCGTTAATCAGAATTACTGGGCGTAAAGAGCGCGTAGGTGGTTTATTAAGTCAGATGTGAAATCCCTAAGCTTAACTTAGGAACTGCATTTGAAACTAATAAACTAGAGTTTTGTAGAGGGGGGTAGAATTCCAGGTGTAGCGGTGAAATGCGCAGATATTTGGACGAATACCAGTGGCGAAGGCGACCCCCTGGGCAAAAACTGACACTGAGGTGCGAAAGCGTGGGTAGCAAACA
>New.CleanUp.ReferenceOTU2859 29_795155
TGGGGAATATTGGACAATGAGCGAAAGCTTGATCCAGCTATGTCGCGTGTGTGAAGAAGGCCTTAGGGTTGTAAAACACTTTCATCAAAGGAAGAAGAAAAAATAAAATAATAAAATATTTTTTTTGACGTTATTTGTAAAAGAAGCACCGGCTAACGTCGTGCCAGCAGCCGCGGTAATACGGGGGGTGCAAGCGTTCATCGGAATTATTGGGCGTAAGGGGTGTGTAGGTTGTTTTTAAAAGTTAATTGTTAAATATATTAAAGCAATTTAATATAGCAATTAATACTAATAAACTTGAGTATAAAAGAAGAAATTAGAATTTCAGGAGTAGCAGTGAAATGCTTAGATATCTGAAAGAATACTAGTGGCGAAGGCGTTTTTCTATTTTAATACTGACACTAATACACGAAAGCATGGGGAGCAAACA
>New.CleanUp.ReferenceOTU2871 38_1146827
TGGGGAATATTGCGCAATGGGCGAAAGCCTGATGCAGCTATGCCGCGTGTGCGAAGAAGGCCTTCGGGTTGTAAAGCACTTTCAGTAGGGAAGAAAAACATTAACTTAATATGTTAATAATTGACGTTACCTTCAAAAGAAGCACTGGCTAACTCCGTGCCAGCAGCCGCGGTAATACGGGGGGTGCTAGCGTTGATCAGAATTACTGGGCGTAAAGAGCGCGTAGGTGGTATATTAAGTCAGATGTGAAATCCCTAAGCTTAACTTAGGAACTGCACTTGAAACTAATAAACTTGAGTTTTGTAGAGGGGGGTAGAATTCCAGGTGTAGCGGTGAAATGCGCAGATATGTGGAGGAATACCAGTGGCGAAGGCGACCCCCTGGGCAAAAACTGACACTGAGGTGCGAAAGCGTGGGTAGCAAACA
>New.CleanUp.ReferenceOTU2872 36_1074903
TGGGGAATATTGGACAATGGGCGAAAGCCTGATCCCGCTATGCCGCATGAGTGAAGAAGGCCTTTGGGTTGTAAAGCTCTTTTAGTGAAGAAGATAATGACGGTACTCACAGAAGAAGTCCTGGCTAACTCCGTGCCAGCAGCCGCGGTAATACGGAGAGGGCTAGCGTTATTCGGAATTATTGGGCGTAAAGGGCGCGTAGGGTGATTAATAAGTTAAAAGTGAAATCCCGAGGCTTAACCTTGGAATTGCTTTTAAAACTATTAATCTAGCGATTGAAAGAGGATAGAGGAATTCCTGCTGTAGAGGTAAAATTCTTAAATATTAGGAGGAACACCGGTGGCGAAGGCGTCTATCTGGTTCAAATCTGACGCTGAGGCGCGAAGGCGT
>New.CleanUp.ReferenceOTU2880 40_1229291
TGGGGAATATTGCACAATGGGCGAAAGCCTGATGCAGCTATGCCGCGTGTGTGAAGAAGACCTTAGGGTTGTAAAGCACTTTCAGTAGGAAAGAAAAACATTAACTTAATATGTTAATAATTGACGTTACCTTCAAAAGAAGCACCGGCTAACTCCGTGCCAGCAGCCGCGGTAATACGGGGGGTGCTAGCGTTAATCAGAATTACTGGGCGTAAAGAGCGCGTAGGTGGTATATTAAGTCAGATGTGAAATCCCTAAGCTTAACTTAGGAACTGCATTTGAAACTAATAAACTGGAGTTTGGTAGGGGGGGGTAGAATTCCAGGTGTGGCGGTGAAATGCGCAGATATTTGGAGGAATACCGGTGGCGAAGGCGACCCCCGGGGCAAAAACTGACACTGAGGTGCGAAAGCGTGGGTAGCAAAC
>New.CleanUp.ReferenceOTU2887 33_936305
TGGGGAATATTGCACAATGGGCGAAAGCCTGATGTAGCTATGCCGCGTGTGCGAAGAAGACCTTAGGGTTGTAAAGCACTTTCAGTAGGAAAGAAAAACATTAACTTAATATGTGAATAATTGACGTTACCTTCAAAAGAAGCACCGGCTAACTCCGGGCCAGCAGCCGCGGTAATACGGGGGGGGCTAGCGTTAATCAGAATTACTGGGCGTAAAGAGCGCGTAAGTGGCATATTAAGTCAGATGTGAAATCCCTAAGCTTAACTTAGGAACTGCATTTGAAACTAATAAACTAGAGTTTTGTAGAGGGGGGTAGAATTCCAGGTGTAGCGGTGAAATGCGCAGATATTTGGAGGAATACCAGTGGCGAAGGCGATCCCCTGGGCAAAAACTGACGCTGAGGTGCGAAAGCGTGGGGAGCAAACA
>New.CleanUp.ReferenceOTU2889 2_39265
TGGGGAATTTTGGACAATGGGCGAAAGCCTGATCGAGCAATGCCGCGTGAGTGAAGAAGGCCTTCGGGTTGTAAAGCTCTTTTATCAGGAAAGAAACGAATTAATATAATACATTAATTTAATGACGGTATCTGAAGAATAAGCACCGGCTAACTACGTGCCAGCAGCCGCGGTAATACGTAGGGTGCGAGCGTTAATCGGAATTATTGGGCGTAAAGCGTACGTAGGCGGCTTTGTAAGACAGATGTGAAATGCCCGGGCTCAACCGTGGAATGGCATTTGTGACTGCGAAGCTAGAGTGTGTCAGAGGGGGGTAGAATTTCACATGTAGCGGTGAAATGCGTAGATATGTGGAGGAATACCGATGGCGAAGGCAGTCTCCTGGGATAACACTGACGCTCATGTACGAAAGCGTGGGGAGCAAACA
>New.CleanUp.ReferenceOTU2892 10_309300
TGGGGAATATTGGACAATGGGCGAAAGCCTGATCCAGCCATGTCGCATGAGTGAAGAAGGCCCTTGGGTTGTAAAGCTCTTTTAGTGGGGAAGATAATGACGGTACTCACAGAAGAAGTCCTGGCTAACTCCGTGCCAGCAGCCGCGGTAATACGGAGAGGGCTAGCGTTATTCGGAATTATTGGGCGTAAAGGGCGCGTAGGCGGATTAATAAGTTAAAAGTGAAATCCCGAGGCTTAACCTTGGAACTGCTTTTAAAACTATTAATCTAGAGATTGAAAGAGGTGAGAGGAATTCCTGATGTAGAGGTAAAATTCGTAGATATTGGGAAGAACACCAGTGGCGAAGGCGTCTATCTGGTTCAAATCTGACGCTGAGGCGCGATAGCGTGGGGAGCAAACA
>New.CleanUp.ReferenceOTU2912 38_1167649
TGGGGAATATTGGACAATGGGCGCAAGCCTGATCCAGCTATGCCGCGTGAGTGAAGAAGGCCTTTGGGTTGTAAAGCTCTTTTAGTGAAGAAGATAATGACGGTACTCACAGAAGAAGTCCTGGCTAACTCCGTGCCAGCAGCCGCGGTAATACGGAGAGGGCTAGCGTTATTCGGAATTATTGGGCGTAAAGGGCGCGTAGGCTGATTAATAAGTTAAGAGTGAAATCCCGGGGCTTAACCTTAGAATTGCCTTTAAAACTAGTAATCTAGAGATTGGAAGAGGATAGAGGAATTCCTGATGTAGAGGTAAAATTCGTAGATATTAGGAGGAACACCAGTGGCGAAGGCGGCTATCTGGTCCAAATCTGACGCTGAGGTGCGAAGGCGTGGGGAGCAAACA
>New.CleanUp.ReferenceOTU2917 25_679838
TGGGGAATATTGGACAATGGGCGAAAGCCTGATCCAGCTATGCCGCATGAGTGAAGAAGGCCTTTGGGTTGTAAAGCTCTTTTGGTGAGGAAGATAATGACGGTACCCACAGAAGAAGTCCTGGCTAACTCCGTGCCAGCAGCCGCGGTAATACGGAGAGGGCTAGCGTTATTCGGAATTATTGGGCGTAAAGGGCGCGTAGGCTGATTAATAAGTTAAAAGTGAAATCCCGAGGCTTAACCTTGGAATTGCTTTTAAAACTATGAATCTAGAGATTGAAAGAGGAGAGAGGAATTCCTGGTGGAGAGGTAAAATTCGTAGATATTAGGAGGAACACCAGTGGCGAAGGCGTCTATCTGGATCAAATCTGACGCTGAGGCGCGAAGGCGTGGGGAGCAAACA
>New.CleanUp.ReferenceOTU2920 31_876061
TGGGGAATCTTGGACAATGGGCGAAAGCCTGATCCAGCTATGCCGCATGAGTGAAGAAGGCCTTTGGGTTGTAAAGCTCTTTTAGTGAAGAAGATAATGACGGTACTCATAGAAGAAGTCCTGGCTAACTTCGTGCCAGCAGCCGCGGTAATACGGAGAGGGCTAGCGTTATTCGGAATTATTGGGCGTAAAGGGCGCGTAGGCTGTTTAATAAGTTAAAAGTGAAATCCCGAGGCTTAACCTTGGAATTGCTTTTAAAACTATTAATCTAGAGATTGAAAGAGGATAGAGGAATTCCTAGTGTAGAGGTAAAATTCGTAAATATTACGAAGAACACCAGTGGCGAAGGCGTCTATCTGGTTCAAAACTGACGCTGAGGCGCGAAGGCGTGGGGAGCAAACA
>New.CleanUp.ReferenceOTU2931 35_1044234
TGGGGAATCTTGGCCAATGGGCGAAAGCCTGATCCAGCTATGCCGCATGAGTGAAGAAGGCCTTTGGGTTGTACAGCTCTTTTAGTGAAGAAGATAATGACGGTACTCACAGAAGAAGTACTGGCTAACTCCGTGCCAGACGCCGCGGTAATCCGGAGAGGGCTAGCGTTATTCGGAATTATTGGGCGTAAAGGGCGCGTAGGCTGAGTAATAAGTTAAAAGTGAAATCCCGAGGCTTAACCTTGGAATTGCTTTTAAAACTATTAATCTAGAGATTGAAAGAGGATAGAGGAATGCCTGATGTAGAGGTAAAATTCGTAAATATTAGGAGGAACACCAGTGGCGAAGGCGTCTATCTGGTTCAAATCTGACGCTGAGGCGCGAAGGCGTGGGGAGCAAACA
>New.CleanUp.ReferenceOTU2934 39_1184367
TGGGGAATATTGGACAATGGGCGCAAGCCTGATCCAGCTATGCCGCGTGAGTGAAGAAGGCCTTTGGGTTGTAAAGCTCTTTTAGTGAAGAAGATAATGACGGTACTCACAGCAGAAGTCATGGCTAACTCCGTGCCAGCAGCCGCGGTAATACGGAGAGGGATAGCGTTATTCGGAATTATTGGGCGTACAGGGCACGTAGGCTGCTTAATAAGTTAAAAGTGAAATCCCGAGGCTTAACCTTGGAATTGCTTTTAAAACTATTAATCTAGAGATTGAAAGAGGATAGAGGAATTCCTGATGTAGAGGTAAAATTCGTAAAGATTAGGAGGAACACCAGTGGCGAAGGCGTCTATCTGGTTCAAATCTGACGCTGAGGCGCGAAGGCGTGGGGAGCAAACA
>New.CleanUp.ReferenceOTU2936 31_891814
TGGGGAATATTGGACAATGGGCGAAAGCCTGATCCAGCTATGCCGCGTGAGTGAAGACGGCCTTTGGGTTGTAAAGCTCTTTTGGTGAAGAAGATAATGACGGTACTCGCAGAAGAAGTCCTGGCTAACTCCGTGCCAGCAGCCGCGGTAATACGGAGAGGGCTAGCGTTATTCGGAATTATTGGGCGTAAAGGGCGCGTAGGCTGATTAATAAGTTAAAAGTGAAATCCCGAGGCTTAACCTTGGAATTGCTTTTAAAACTATTAATCTAGAGATTGAAAGAGGATAGAGGAATTCCTGGTGTAGAGGTAAAATTCGTAAATATTAGGTGGAACACCAGTGGCGAAGGCGTCTATCTGGTCCAGATCTGACGCTGAGGCGCGAAGGCGTGGGGAGCAAACA
>New.CleanUp.ReferenceOTU2939 38_1147259
TGGGGAATATTGCACAATGGGCGAAAGCCTGATGCAGCTATGCCGCGTGTGCGAAGAAGACCTTAGGGTTGTAAAGCACTTTCAGTAGGGAAGAAAAGCATTAACTTAATATGTTAATAATTGACGTTACCTTCAAAAGAAGCACCGGCTAACTCCGTGCCAGCAGCCGCGGTAAGACGGGGGGTGCTAGCGTTAATCAGAATGACTGGGCGTAAGGAGCGCGACGGTGGTATATTAAGTCAGATGTGAAATCCCTAAGCTTAACTGAGGAACTGCATTTGAAACTAGTAAACTAGAGTTTTGTAGAGGGGGGTAGAATTCCAGGTGTAGCGGTGAAATGCGCAGATATTTGGAGGAATACCAGTGGCGAAGGCGACCCCCTGGGCAAAAACTGACACTGAGGTGCGAAAGCGTGGGTAGCAAACA
>New.CleanUp.ReferenceOTU2942 31_872801
TGGGGAATATTGGACAATGGGGGAAAGCCTGATCCAGCTATGCCGCATGAGGGAAGAAGGCCTTTGGGTTGTAAAGCTCTTTTAGTGAGGAAGATAATGACGGTACTCGCAGAAGAAGTCCTGGCTAACTCCGTGCCAGCAGCCGCGGTAATACGGAGAGGGCAAGCGTTATTCGGAATTATTGGGCGGAAAGGGCGCGTAGGCTGATGAGTAAGTTAAAAGTGAAATCCCGAGGCTTAACCTTGGAATTGCTTTGAAAACTATTAATCTAGAGATTGAAAGAGGATAGTGGAATTCCTGATGTAGCGGTAAAATTCGTAAATATTAGGAGGAACACCAGTGGCGAAGGCGTCTATCTGGTTCAAATCTGACGCTGAGGCGCGAAGGCGTGGGGAGCAAACA
>New.CleanUp.ReferenceOTU2955 35_1044837
TGGGGAATATTGGACAATGGGCGAAAGCCTGATCCAGCTATGCCGCATGAGTGAAGAAGGCCTTTGGGTTGTAAAGCTCTTTTAGTGAAGAAGATAATGACGGTACTCACAGAAGAAGTCCCGGCTAACTCCGTGCCAGCAGCCGCGGTAATACGGAGAGGGCTAGCGTTATTCGGAATTAATGGGCGGAAAGGGCGCGGAGGATGATTAATAAGTTAAAAGTGAAATCCCGAGGCTTAACCTTGGAATTGCTTTTAAAACTATTAATCTAGAGATTGAACGAGGATAGAAGAATTCCTGATGTAGAGGTACAATTCGTAAATATTAGGAGGAACACCAGTGGCGAAGGCGTCTATCTGGTTCAAATCTGACGCTGAGGCGCGAAGGCGTGGGGAGCAAACA
>New.CleanUp.ReferenceOTU2975 40_1203487
TGTGGAATATTGCACAATGGGCGAAAGCCTGATGCAGCTATGCCGCGTGTGCGAAGAAGACCTTAGGGTTGTAAAGCACTTTCAGTAGGAAAGAAAAACATTAACTTAATATGTTAATAATTGACGTTACCTTCAAAAGAAGCACCGGCTAACTCCGTGCCAGCAGCCGCTGTAATACGGGTGGTGCTATCGTTACTCAGAATTACTGGGCGTAAAGAGCGCTTAGGTGGTATATTAAGTCAGATGTGAAATCCCTAAGCTTAACTTAGGAACTGCATTTGAAACTAATAAACTAGAGTTTTGTAGAGGGGGGTAGAATTCCAGGTGTAGCGGTGAAATGCGCAGATATTTGGAGGAATACCAGTGGCGAAGGCGACCCCCTGGGCAAAAACTGACACTGAGGTGCGAAAGCGTGGGTAGCAAACA
>New.CleanUp.ReferenceOTU2981 39_1175397
TTGGGAATATTGGACAATGGGCGAAAGCCTGATCCAGCTATGCCGCGTGAGTGAAGAAGGCCTTTGGGTTGTAAAGCTCTTTTAGTGACGAAGATAATGACGGTACTCACAGAAGAAGTCCTGGCTAACTCCGTGCCAGCAGCCGCGGTAATACGTAGAGGGCTAGCGTTATTCGGAATTATTGGGCGTAAAGGGCGCGTAGGCTGATTACTAAGTTAAAAGTGAAATCCCGAGGCTTAACCTTGGAATTGATTTTAAAACTATTAAGCTAGAGATTGAAAGAGGATAGAGGAATTCCGGATGTAGAGGTAAAATTCGTAAATATTAGGAGGAACACCAGTGGCGAAGGCGTCTATCTGGTTCAAATCTGACGCTGAGGCGCGAAGGCGTGGGGAGCAAACA
>New.CleanUp.ReferenceOTU2987 24_643411
TGGGGAATATTGGACAATGGGCGAAAGCCTGATCCAGCTATGCCGCGTGGGTGAAGAAGGCCTTTGGGTTGTAAAGCTCTTTTAGTGGGGAAGATAATGACGGTACTCGCAGAAGAAGTCCTGGCTAACTCCGTGCCAGCAGCCGCGGTAATACGGAGGGGGCTAGCGTTATTCGGAATTATTGGGCGTAAAGCGCGCGTAGGCTGATTAATAAGTTAAAAGTGAAATCCCGAGGCTTAACCTTGGAATTGCCTTTAAAACTATTAATCTAGAGATTGAAAGAGGATAGAGGAATTCCTGATGTAGAGGTAAAATTCGTAAATATTCGGAGGAACACCAGTGGCGAAGGCGTCTCTCTGGTTCAAATCTGACGCTGAGGCGCGAAGGCGTGGGGAGCAAACA
>New.CleanUp.ReferenceOTU299 33_936146
TGGGGAATTTTGGACAATGGGCGAAACCCTGATCCAGCTATGCCGCATGAGTGAAGAAGGCCTTTGGGTTGTAAAGCTCTTTTAGTGAAGAAGATAATGACGGTACTCGCAGAAGAAGTCCTGGCTAACTCCGTGCCAGCAGCCGCGGTAATACGGAGAGTGCTAGCGTTATTCGGAATTATTGGGCGTAAAGGGCGCGTAGGCTGATTCATAAGTTAAAAGTGAAATCCCGAGGCTTAACCTTGGAATTGCTTTTAAAACTATGAAGCTAGAGATTGAAAGAGGATAGAGGAATTCCTGATGTAGAGGTAAAATGCGTAAATATTAGGAGGAACACCAGTGGCGAAGGCGTCGATCTGGTTCAAATCTGACGCTGAGGCGCGAAGGCGTGGGGAGCAAACA
>New.CleanUp.ReferenceOTU30 36_1084147
TGGGGAATATTGCACAATGGGCGAAAGCCTGATGCAGCTATGCCGCGTGTGCGAAGAAGACCTTAGGGTTGTAAAGCACTTTCAGTAGGAAAGAAAAACATTAACTTAATATGTTAATAATTTACGTTACCTTCAAAAGAAGCACCGGCTAACTCCGTGCCAGCAGCCGCGTGAATACGGTGGGTGCTAGCGTTAGTCAGAATTACTGGGCTTAAAGAGCGCGTAGGTGGTATATTAAGTCAGATGTGAAATCCCTAAGCTGAACTTAGGAACTGCATTTGAAACTACTAAACTAGAGTTTTGTAGAGGGGGGTAGAATTCCAGGTGTAGCGGTGAAATGCGCAGATATTTGGAGGAATACCAGTGGCGAAGGCGACCCCCTGGGCAAAAACTGACACTGAGGTGCGAAAGCGTGGGTAGCAAACA
>New.CleanUp.ReferenceOTU301 34_1004121
TGGGGAATATTGGACAATGGGCGAAAGCCTGATCCAGCTATGCCGCATGAGTGCAGAAGGCCTTTGGGTTGTAAAGCTCTTTTAGTGAAGAAGATAATGACGGTACTCACAGAAGAAGTCCTGGCTAACTCCGTGCCAGCAGCCGCGGTAATACGGAGAGGGCTAGCGTTATGCGGAATTCTTGGGCGTAAAGGGCGCGTAGGCTGATTAATAAGTTAAAAGTGAAATCCCGAGGCTTAACCTTGGAATTGCTTTTAAAACTATTAAGCTAGAGATTGAAAGAGGATAGAGGAATTCCAGATGTAGAGGTAAAATGCGTAAATATGTGGAGGAACACCAGTGGCGAAGGCGGCTATCTGGTTCAAATCTGACGCTGAGGCGCGAAGGCGTGGGGAGCAAACA
>New.CleanUp.ReferenceOTU3012 34_994397
TGGGGAATATTGGACAATGGGCGAAAGCCTGATCCAGCTATGCCGCATGAGTGAAGAAGGCCTTTGGGTTGTAAAGCTCTTTTAGTGAAGAAGATAATGACGGTACTCACAGAAGAAGTCCTGGCTAACTCCGTGCCAGCAGCCGCGGTACTCCGGAGAGGGCCAGCGTTATTCGGAATTATTGGGCGTAAAGGGTGCGTAGTCTGAGTAAAAAGTTAAAAGTGAAATCCCGAGGCTTAACCCTGGAATTGCTTTTAAAACTATTAATCTAGAGATTGAAAGAGGATAGAGGAATTCCTGATGTAGAGGTAAAATTCGTAAAGATTAGGAGGAACACCAGTGGCGAAGGCGTCTATCTGGTTCAAATCTGACGCTGAGGCGCGAAGGCGTGGGGAGCAAACA
>New.CleanUp.ReferenceOTU3023 39_1176577
TGGGGAATATTGCACAATGGGCGAAAGCCTGATGCAGCTATGCCGCGTGTGCGAAGAAGGCCTTAGGGTTGTAAAGCACTTTCAGTAGGAAAGAAAAACATTAACTTCATATGTTAATAATTGACGTTACCTTCAAAAGAAGCACCGGCTAACTCAGTGCCAGCAGCCGCGGTAATACTGGGGGTGCTAGCGGTAATCAGAATTACTGGGCGTAAAGAGCGCGTAGAGGGTATGTTTAGTCAGATGTGAAATCCCTAAGCTTAACTTAGGAACTGCATTTGAAACTAATAAACTAGAGTTTTGTAGAGGGGGGTAGAATTCCAGGTGTAGCGGTGAAATGCGCAGATATTTGGAGGAATACCAGTGGCGAAGGCGACCCCCTGGGCAAAAACTGACACTGAGGTGCGAAAGCGTGGGTAGCAAACA
>New.CleanUp.ReferenceOTU303 38_1166038
TGGGGAATATTGGACAATGGGCGAAAGCCTGATCCAGCTATGCCGCATGAGTGAAGAAGGCCTTTGGGTTGTAAAGCTCTTTTAGTGAAGAAGATAATGACGGTACTCACAGAAGAAGTCCTGGCTAACTCCGTGCCAGCAGCCGCGGTAATACGGAGAGGGCTAGCGTTATTCGGAATTATTGGGCGTAAAGGGCGCGTAGGCTGATTAATAAGTTAAAAGTGAAATCCCGAGGCTTAACCTTGGAATTGCTTTTAAAACTATTAATCTAGAGTTTGAAAGAGGAGAGAGGAAGTCCTGTGGTAGAGGGAAAATGCGTAAATATTAGGAGGAACACCAGGGGCGAGGGCGTCTATTTGGTTCAAATCTGACGCTGAGGCGCGAAGGCGTGGGGAGCAAACA
>New.CleanUp.ReferenceOTU3030 34_1001858
TGGGGAATATTGCACAATGGGCGAAAGCCTGATGCAGCTATGCCGCGTGTGCGAAGAAGACCTTAGGGTTGTAAAGCACTTTCAGTAGGAAAGAAAAACATTAACTTAATATGTTAATAATTGACGTTACCTTCAAAATAAGCACCGGCTAACTCCGTGCCAGCAGCCGCGGTCATACGGGGGGTGCTAGCTTTAATCAGAATTACTGTGCGTACAGAGCGCGTAGGTGGTCTCTTAAGTCAGATGTGAAATCCCTAAGCTTAACTTAGGAACTGCATTTGAAACTAATAAACTAGAGTTTTGTAGAGGGGGGTAGAAGTCCAGGTGTAGCGGTGAAATGCGCAGATATGTGGAGGAATACCAGTGGCGAAGGCGACCCCCTGGGCAAAAACTGACACTGAGGTGCGAAAGCGTGGGTAGCAAACA
>New.CleanUp.ReferenceOTU3035 39_1191386
TGGGGAATATTGCACAATGGGCGAAAGCCTGATGCAGCTATGCCGCGTGTGCGAAGAAGACCTTAGGGTTGTAAAGCACTTTCAGTAGGAAAGAAAAACATTACCTTAATATGTTAATAATTGACGTTACCTTCAAAAGAAGCACCGGCTAACTCCGTGCCAGCAGCCGCGGTAATACGGGGGGTGCTAGCGTTAATCAGAATTACTGGGCGTAAAGAGCGCGTAGGTGGTATATTAAGTCAGATGTGAAATCCCTAAGCTTAACCTAGGAACTGCATGTGAAACTAATAAACTAGAGTTTTGTAGGGGGGGGGAAAATTCCAGGTGTAGCGGTGAAATGCGCAGATATTTGGAGGAATACCAGTGGCGAGGGCGACCCCCTGGGCAAAAACTGACACGGAGGTGCGAAAGCGTGGGTAGCAAAC
>New.CleanUp.ReferenceOTU3052 36_1093151
TGGGGAATATTGCACAATGGGCGCAAGCCTGATGCAGCTATGCCGCGTGTGCGAAGAAGACCTTAGGGTTGTAAAGCACTTTCAGTAGGAAAGAAAAACATTAACTTAATATGTTAATAATTGACGTTACCTTCAAAAGAAGCACCGGCTAACTCCGTTCCAGCAGCCGCGGTAATACGGGGGGTGCTAGCGTTACTCAGAATTACTGGGCGTAAAGAGCGCGTAGGTGGGATATTAAGTCAGATGTGAAAGCCCTAAGCTTAACTTAGGAACTGCATTTGAAACTGAGAAACTAGAGTTTTGTAGAGGGTGGTAGAATTCCAGGTGTAGCGGTGAAATGCGCAGAGATTTGGAGGAATACCAGTGGCGAAGGCGACCCCCTGGGCAAAAACTGACACTGAGGTGCGAAAGCGTGGGTAGCAAACA
>New.CleanUp.ReferenceOTU3064 35_1047257
TGGGGAATATTGGACAATGGGCGAAAGCCTGATCCAGCTATGCCGCGTGAGTGAAGAAGGCCTTTGGGTTGTAAAGCTCTTTTAGTGAGGAAGATAATGACGGTACTCACAGAAGAAGTCCTGGCTAACTCCGTGCCAGCAGCCGCGGTAATACGGAGAGGGGTAGCGTTAGTCGGAATTATTGGGCGTAAAGGGCGCGTAGGCTGAGTAATCAGTTAAAAGTGAAATCCCGAGGCTTAACCTTGGAATTGCTTTTAAAACTATTAATCTAGAGATTTAAAGAGGATAGTGGAATTCCTGGTGTAGAGGTAAAATGCGTAAATATTAGGAGGAACACCAGTGGCGAAGGCGTCTATCTGGTTCAAAACTGACGCTGAGGCGCGAAGGCGTGGGGAGCAAACA
>New.CleanUp.ReferenceOTU3068 8_244077
TGGGGAATTTTGGACAATGGGCGAAAGCCTGATCCAGCAATGCCGCGTGAGTGAAGAAGGCCTTAGGGTTGTAAAGCTCTTTTATCAGGAAAGAAACGAATTAATATAATACATTAATTTAATGACGGTACCTGAAGAATAAGCACCGGCTAACTACGTGCCAGCAGCCGCGGTAATACGTAGGGTGCGAGCGTTAATCGGAATTATTGGGCGTAAAGCGTACGTAGGCGGTTTTGTAAGACAGATGTGAAATGCCCGGGCTCAACCTTGGAATTGCATTTGTAAATGAAAAGCGAGAGTGTGTAAGAGGGAGAAAGAATTTCACAGGTAGGAGTGAAAGGCGGAGATATGTGGAGGAATACCGAGGGCGAAGGCAGTCGCCTGGGATAACACTGACGC
>New.CleanUp.ReferenceOTU3072 35_1046305
TGGGGAATCTTGGACAATGGGCGCAAGCCTGATCCAGCTATGCCGCATGAGTGAAGAAGGCCTTTGGGTTGTAAAGCTCTTTCAGTGAGGAAGATAATGACGGTACTCACAGAAGAAGTCCTGGCTAACTCCGTGCCAGCAGCCGCGGTAATACGGAGAGGGCTAGCGTTATTCGGAATTATTGGGCGTAAAGGGCGCGTAGGCTGATTAATAAGTTAAAAGTGAAATCCCGAGGCTTAACCTTAGAATTGCTTTTAAAACTGTTAAGCTTGAGATTGGAAGAGGAGAGAGGAATTCCGGGTGTAGAGGTAAAATTCGTAGATATTAGGAGGAACACCAGTGGCGAAGGCGTCTATCTGGTTCAAAACTGACGCTGAGGCGCGAAGGCGTGGGGAGCAAACA
>New.CleanUp.ReferenceOTU3094 33_954114
TGGGGAATATTGGGCAATGGGCGAAAGCGTGATCCAGCTATGCCGCATGAGTGAAGAAGGCCTTTGGGTTGTAAAGCTCTTTTAGTGAAGAAGATAATGACGGTACGCACAGAAGAAGGCCTGGCTAACTCCGTGCCAGCAGCCGCGGTAATACTGAGAGGGCTAGCGTTATTCGGAATTATTGGGCGTAAAGGTCGCGGAGGCTGATTAATAAGTTAAAAGTGAAATCCCGAGGCTTAACCTTGGAATTGCTTTTAAAACTATTAATCTAGAGATTGAAAGAGGCTAGAGGAATTCCTGATGTAGAGGTAAAATTCGTAAATATTAGGAGGAACACCAGTGGCGAAGGCGTCTATCTGGTTCAAATCTGACGCTGAGGCGCGAAGGCGTGGGGAGCAAACA
>New.CleanUp.ReferenceOTU3097 22_580647
TGGGGAATATTGCACAATGGGCGAAAGCCTGATGCAGCTATGTCGCGTGTGCGAAGAATGCCTTAGGGCTGTAAAGCCCTTTTCAGCAGGGAAGATAATGACGGTACCTGACCAAGAAAGCCCCGGCTAACTCCGTGCCAGCAGCCGCGGTAAGACGGAGGGGGCTAGCGTTGTTCGGAATTACTGGGCGTAAAGAGTGCGTAGGCGGTTTAGGAAGTTGGAAGTGAAAGCCCGAGGCTTAACCTCGGAACTGCTTTCAAAACTACTAATCTAGAGTGTAGTAGGGGATGATGGAATTCCTAGTGTAGAGGTGAAATTCTTAGATATTAGGAGGAACACCGGTGGCGAAGGCGGTCATCTAGGCTACAACTGACGCTGATGCACGAAAGCGTGGGGAGCAAACA
>New.CleanUp.ReferenceOTU3103 35_1022762
TTGTGCCTCTTTCACAATGGGCGAAAGCCTGATGCAGCTATGCCGCGTGTGCGAAGAAGACCTTAGGGTTGTAAAGCACTTTCAGTAGGAAAGAAAAACATTAACTTAATATGTTAATAATTGACGTTACGTTCAAAAGAAGCACCGGCTAACTACGTGCCAGCAGCCGCGGTAATACGGGGGGTGCTAGCGTTAATCAGAATTACGGGGCGTAAAGAGCGCGTAGGTGGTATATTAAGTCAGATGTGAAATCCCTAAGCTTAACTTAGGAACTGCATTTGAAACTAATAAACTAGAGTTTTGTAGAGGGAGGTAGAATTCCAGGTGTAGCGGTGAAATGCGCAGATATTTGGAGGAATACCAGTGGCGAAGGCGACCCCCTGGGCAAAAACTGACACTGAGGTGCGAAAGCGTGGGTAGCAAACA
>New.CleanUp.ReferenceOTU3105 34_985469
TGGGGAATATTGCACAATGGGCGAAAGCCTGATGCAGCTATGCCGCGTGTGCGAAGAAGGCCTTAGGGTTGTAAAGCACTTTCAGTAGGAGAGAAAAACAGTAATTTAATATGTTAATAATTGACGTTACCTTCAAAAGAAGCACCGGCTAACTCCGTGCCAGCAGCCGCGGTAATACGGGGGGTGCTAGCGTTAATCAGAATTACTGGGCGTAAAGAGCGCGTAGGTGGTATGTTAAGTCAGATGTGAAATCCCTAAGCTTAACTTAGGAACTGCATTGGAAACTAATAGACTAGAGTTTTGTAGAGGGGGGTAGAATTCCAGGTGTAGCGGTGAAATGCGCAGATATCTGGAGGAATACCAGTGGCGAAGGCGACCCCCTGGGCAAAAACTGACACTGAGGTGCGAAAGCGTGGGTAGCAAACA
>New.CleanUp.ReferenceOTU3120 35_1051820
TGGGGAATATTGGACAATGGGCGCAAGCCTGATCCAGCTATGCCGCATGAGTGATGAAGGCCTTTGGGGTGTAAAGCTCTTTTGGTGAAGACGATAATGACGGTACTCACAGAAGAAGTACTGGCTAACTCCGTGCCAGCAGCCGCGGTAATACGGAGGGGGCTAGCGTTATTCGGACTTATTGGGCGTAAAGGGCGCGTAGGCTGATTAATAAGTTAAAAGTGAAATCCCGAGGCTTAACCTTGGAAGTGCTTTTAAAACTATTAATCTAGAGATTGAAAGAGGATAGAGGAATTCCTGATGTAGAGGTAAAATTCGTAAAGATTAGGAGGAACACCAGTGGCGAAGGCGTCTATCTGGTTCAAATCTGACGCTGAGGCGCGAAGGCGTGGGGAGCAAACA
>New.CleanUp.ReferenceOTU3124 9_262579
TGGGGAATATTGGACAATGGGCGAAAGCCTGATCCAGCCATGTCGCATGAGTGAAGAAGGCCCTTGGGTTGTAAAGCTCTTTTATCAGGAAAGAAACGAATTAATATAATACATTAATTTAATGACGGTACCTGAAGAATAAGCACCGGCTAACTACGTGCCAGCAGCCGCGGTAATACGTAGGGTGCGAGCGTTAATCGGAATTATTGGGCGTAAAGCGTACGTAGGCGGTTTGGTAAGACAGATGTGAAATGCCCGGGCTCAACCTTGGAAGTGCATTTGTGACTGCAAAGCTAGAGTGTGTCAGAGGGAGATAGAATTTCACATGTAGCAGTGAAAGGCGTAGATATGTGGAGGAATACCGATGGCGAAGGCAGTCTCCTGGGATAACACTGACGCTCATGTACGAAAGCTTGGGGAGCAAAC
>New.CleanUp.ReferenceOTU3130 35_1043379
TGGGGAATATTGGACAATGGGCGAAAGCCTGATCCAGCTATGCCGCATGAGTGAAGAAGGCCTTTGGGTTGTAAAGCTCTTTTAGTGAGGAAGATAATGACGGTACTCACAGAAGAAGTCCTGGCTAACTCCGTGCCAGCAGCCGCGGTAATACGGAGGGGGCTAGCGTTATTCGGAATTATTGGGCGTAAAGGGCCGGTAGGCGGCTTAATAAGTTAAAAGTGAAATCCCGAAGCTTAACCTTGGAATTGCTTTTAAAACTGTTAATCTAGAGATTGAAAGAGGAGAGAGGAATTCCTGGTGTAGAGGTAAAATTCGTAAATATTAGGAGGAACACCAGTGGCGAAGGCGTCTCTCTGGTTCAAATCTGACGCTGAGGCGCGAAGGCGTGGGGAGCAAACA
>New.CleanUp.ReferenceOTU3148 28_773039
TGGGGAATCTTGGACAATGGGCGAAAGCCTGATCCAGCTATGCCGCATGAGTGAAGAAGGCCTTTGGGGTGTAAAGCTCTTTTAGTGAGGAAGATAATGACGGTACTCACAGAAGAAGTCCTGGCTAACTCCGTGCCAGCAGCCGCGGTAATACGGAGAGGGCTAGCGTTATTCGGAGTTATTGGGCGTAAAGGGCGCGTAGGCTGTTTAATAAGTTAAAAGTGAAATCCCCAGGCTTAACCGTGGAATTGCTTTTAAAACTATTAATCTAGAGATTGAAAGAGGATAGAGGAATTCCTGATGTAGAGATAAAATTCGTAGATATTAGGAGGAACACCAGTGGCGAAGGCGTCTATCTGGTTCAAATCTGACGCTGAGGCGCGAAGGCGTGGGGAGCAAACA
>New.CleanUp.ReferenceOTU3158 27_717040
TGGGGAATATTGGACAATGGGCGAAAGCCTGATCCAGCTATGCCGCATGAGTGAAGAAGGCCTTTGGGTTGTAAAGCTCTTTTAGTGAGGAAGATAATGACGGTACTCACAGAAGAAGTCCTGGCTAACTCCGTGCCAGCAGCCGCGGTAATACGGAGAGGGCTAGCGTTATTCGGAATTATTGGGCGTAAAGGGCGCGTGGGCTGATTAATAAGTTAAAAGTGAAATCCCGAGGCTTAACCTTGGAATGGCTTTTAAAACTATTAATCTAGAGATTGAAAGAGGATAGAGGAATTCCGGATGTAGAGGTAAAATTCGTAAATATGAGGGGGACCCCCAGGGGCGAAGGCGTCTATCTGGTTAAAATCTGACGCTGAGGCGCGAAGGCGTGGGGAGCAAAC
>New.CleanUp.ReferenceOTU3175 33_966526
TGGGGAATATTGCACAATGGGCGAAAGCCTGATGCAGCTATGCCGCGTGTGCGAAGAAGACCTTAGGGTTGTAAAGCACTTTCAGTAGGAAAGAAAAACATTAACTTATTATGTTAATAATTGACGTTACCTTCAAAAGAAGCACCGGCTACCTCCGTGCCAGCAGCCGCGGTAAGACGGGGGGTGCGAGCGTTAATCAGAATTACTGGGCGTAAGGAGCGCGTAGGTGGAATATTAAGTCAGATGTGAAATCCCTAAGCTTAACTTAGGAACTGCATTTGAAACTAATAAACTAGAGTTTTGTCGAGGGGGGTAGAATTCCAGGTGTAGCGGTGAAATGCGCAGATATTTGGAGGAATACCAGTGGCGAAGGCGACCCCCTGGGCAAAAACTGACGCTGAGGTGCGAAAGCGTGGGTAGCAAACA
>New.CleanUp.ReferenceOTU319 33_947111
TGGGGAATATTGGACAATGGGCGCAAGCCTGATCCAGCTATGCCGCATGAGTGAAGACGGCCTTTGGGTTGTAAAGCTCTTTTAGTGGAGAAGATAATGACGGTACTCACAGAAGAAGTCCTGGCTAACTCCGTGCCAGCAGCCGCGGTAATACGGAGGGGGCTAGCGTTATTCGGAATTATTGGGCGTAAAGGGCGCGTAGGCGGATTAGTAAGTTAAAAGTGAAATCCCGAGGCTTAACCTTGGAATTGCTTTTAAAACTGTTAGTCTAGAGATTGAAAGAGGATAGAGGAATTCCTGGTGTAGAGGTAAAATTCGTAAATATTAGGAGGAACACCAGTGGCGAAGGCGGCTATCTGGTTCAAATCTGACGCTGAGGCGCGAAGGCGTGGGGAGCAAACA
>New.CleanUp.ReferenceOTU3196 32_917926
TGGGGAATATTGGACACTGGGCGAAAGCCTGATCCAGCTATGCCGCATGAGTGAAGAAGGCCTTTGGGTTGTAAAGCTCTTTTAGTGAAGAAGATAATGACGGTACTCACAGAAGAAGTCCTGGCTAACTCCGTGCCAGCAGCCGCGGTAATACGGAGAGGGCTAGCGTTATTCGGACTTATTGGGCGTAAAGGGAGCGTAGGCTGATTAATAAGTTCAAAGTGAAATCCCGAGGCTTAACCTTGGAATTGCTTTTAAAACTATTAATCTAGAGATTGAAAGAGGATAGAGGAATTCCTGATGTAGAGGTAAAAGTCGTAAATATTAGGAGGCACACCAGTGGCGAAGGCGTCTATCTGGTTCAAATCTGACACTGAGGTGCGAAAGCGTGGGTAGCAAACA
>New.CleanUp.ReferenceOTU3207 1_5194
TGGGGAATTTTGGACAATGGGCGAAAGCCTGATCCAGCAATGCCGCGTGAGTGAAGAAGGCCTTCGGGTTGTAAAGCTCTTTTATCAGGAAAGAAACGAATTAATATAATACATTACTTTAATGACGGTACCTGAAGAATAAGCACCGGCTAACTACGTGCCAGCAGCCGCGGTAATACGTAGGGTGCGAGCGTTAATCGGAATTATTGGGCGTAAAGCGTACGTAGGCGGTTTTGTAAGACAGATGTGAAATGCCCGGGCTCAACCTTGGAATTGCATTTGAGACTGGAAAGCTAGAGTGTGTCAGAGGGAGATAGAATTTCCCATGTAGCGGTGAAATGCGTAGATATGGGGAGGAATACCGATGGCGAAGGCGGTCTCCTGGACTGACACTGACGCTCATGTGCGAAAGCGTGGGGAGCAAACA
>New.CleanUp.ReferenceOTU3229 22_583255
TGGGGAATATTGGACAATGGGGGCAACCCTGATCCAGCCATGCCGCGTGAGTGAAGAAGGCCTTAGGGTTGTAAAGCTCTTTCGCCGGAGAAGATAATGACGGTATCCGGAGAAGAAGCCCCGGCTAACTTCGTGCCCGCAGCCGCGGGCATACGAAGGGGGCGAGCGTTGTTCGGAATAACTGGGCGTAAAGGGCACGTAGGCGGGTTGTTAAGTTAGAGGTGAAATCCCAGGGCTTAACCTTGGAACTGCCTTTAATACTGGTAATCTAGAGTTCAGGAGAGGTGAGTGGAATTCCGAGTGTAGAGGTGAAATTCGTAGATATTCGGAGGAACACCAGTGGCGAAGGCGGCTCACTGGCCTGATACTGACGCTGAGGTGCGAAAGCGTGGGGAGCAAACA
>New.CleanUp.ReferenceOTU326 6_186559
TGGGGAATTTTGGACAATGGGCGAAAGCCTGATCCAGCGATGCCGCGTGAGTGAAGAAGGCCTTAGGGTTGTAAAGCTCTTTTATCAGGAAAGAAACGAATTAATATAATACATTAATTTAATGACGTTACCTGAAGAATAAGCACCGGCTAACTACGTGCCAGCAGCCGCGGTAATACGTAGGGTGCGAGCGTTAATCGGAATTATTGGGCGTAAAGCGTACGTAGGCGGTTTGTTAAGTCAGATGTGAAATGCCCGGGCTTAACCTAGGAATTGCATTTGTAACTGCAAAGCTAGAGTGTCTCAGAGGGGGATAGAATTTCACATGTAGCAGTGAAATGCGTAGATATGTGGAGGAATACCGATGGCGAAGGCAGTCTCCTGGAATAACACTGACGCTCATGTACGAAAGCGTGGGGAGCAAACA
>New.CleanUp.ReferenceOTU3273 4_112032
TGGGGAATTTTGGCCCCTTTTCTCACTCCTGATCCAGCAATGCCGCGTGAGTGAAGAAGGCCTTAGGGTTGTAAAGCTCTTTTATCAGGAAAGAAACGAATTAATATAATACATTAATTTAATGACGGTACCTGAAGAATAAGCACCGGCTAACTACGTGCCAGCAGCCGCGGTAATACGTAGGGTGCGAGCGTTAATCGGAATTATTGGGCGTAAAGCGTACGTAGGCGGTTTTGTAAGACAGATGTGAAATGCCCGGGCTCAACCTTGGAATTGCATTTGTGACTGCAAAGCTAGAGTGTGTCAGAGGGAGATAGAATTTCACATGTAGCAGTGAAATGCGTAGATATGTGGAGGAATACCGATGGCGAAGGCAGTCTCCTGGGATAACACTGACGCTCATGTACGAAAGCGTGGGGAGCAAACA
>New.CleanUp.ReferenceOTU3275 7_211477
TTTTTACTTTTTTCCCATTTTCTCAATCCTTATCCATCAATGCCTCGTGAGTGAAGAAGGCCTTAGGGTTGTAAAGCTCTTTTATCAGGAAAGAAACGAATTAATGTAATACATTAATTTAATGACGGTACCTGAAGAATAAGCACCGGCTAACTACGTGCCAGCAGCCGCGGTAATACGTAGGGGGCGAGCGTTAATCGGAATTATTGGGCGTAAAGCGTACGTAGGCGGTTTTGTAAGACAGATGTGAAATGCCCGGGCTCAACCTTGGAATTGCATTTGTGACTGCAAAGCTAGAGTGTGTCAGAGGGAGATAGAATTTCACATGTAGCAGTGAAATGCGTAGATATGTGGAGGAATACCGATGGCGAAGGCAGTCTCCTGGGATAACACTGACGCTCATGTACGAAAGCGTGGGGAGCAAACA
>New.CleanUp.ReferenceOTU3286 35_1020182
TGGGGAATATTGGACAATGGGCGAAAGCCTGATCCAGCTATGCCGCATGAGTGAAGAAGGCCTTTGGGTTGTAAAGCTCTTTTAGTGAAGAAGATAATGACGGTACTCACAGAAGAAGTCCTGGCTAACTCCGTGCCAGCAGCCGCGGTAATACGGAGAGGGCTAGCGTTATTCGGAAGTATGGGGCGTAAAGGGCGGGTAGGCTGATGAATAAGTTAAAAGTGAAAACCCAAGGCTTAACCTTGGAATTTCTTTTAAAACTATTAATCTAGAGATTGAAAGAGGATAGAGGAATTCCTGATGTAGCGGTAAAATTCGTAAATATTAGGAGGAACACCAGTTGCGAAGGCGTCTATCTGGTTCAAATCTGACGCTGAGGCGCGAAGGCGTGGGGAGCAAACA
>New.CleanUp.ReferenceOTU3298 49_1288252
TGGGGAATTTTGGACAATGGGCGAAAGCCTGATCCAGCTATGCCGCATGAGTGAAGAAGGCCTTCGGGTTGTAAAGCTCTTTTAGTGAGGAAGATAATGACGGTACTCACAGAAGAAGTCCTGGCTAACTCCGTGCCAGCAGCCGCGGTAATGCGGAGAGGGCTAGCGTTATGCGGAATTATTGGGCGTAAAGGGCGCGTAGGCTGATTAATAAGTTAAAAGTGAAATCCCGAGGCTTAACCTTGGAATTGCTTTTAAAACTATTAATCTAGAGATTGAAAGAGGATAGAAGAATTCCTGATGTAGAGGTAAAATTCGTAAATATCAGGAGGAACACCAGTGGCGAAGGCGTCTATCTGGTCCAAATCTGACGCTGAGGCGCGAAGGCGTGGGGAGCAAACA
>New.CleanUp.ReferenceOTU3310 40_1207311
TGGGGAATATTTCACAATGGGCGAAAGCCTGATGCAGCTATGCCGCGTGTGGGAAGAAGACCTTAGGGTTGTAAAGCACTTTCAGTAGGAAAGAAAAACATTAACTTAATATGTTAATAATTGACGTTACCGTCAAAAGAAGCACCGGCTAACTCCGTGCCAGCAGCCGCGGTAATACGGGGGGGGCTAGCGTTAATCAGAATTACTGGGCGTAAAGAGCGCGTAGGTGGTATATTAAGTCAGATGTGAAATCCCTAAGCTTAACTTAGGAACTGCATTTGAAACTAATAAGCTAGAGTTCTGTAGAGGGGGGTAGAATTCCAGGTGTAGCGGTGAAATGCGCAGATATTTGGAGGAATACCAGTGGCGAAGGCGACCCCCTGGGCCAAAACTGACACTGAGGTGCGAAAGCGTGGGTAGCAAACA
>New.CleanUp.ReferenceOTU3335 5_154213
TGGGGAATATTGGACAATGGGGGAAACCCTGATCCAGCAATGCCGCGTGAGTGAAGAAGGCCCTTGGGTTGTAAAGCTCTTTTAGTGGGGAAGATAATGACGGTACTCACAGAAGAAGTCCTGGCTAACTCCGTGCCAGCAGCCGCGGTAATACGGAGGGGGCTAGCGTTATTCGGAATTACTGGGCGTAAAGGGCGCGTAGGCGGCTTAATAAGTTAAAAGTGAAATCCCGAGGCTTAACCCTGGAATTGCTTTTAAAACTATTAATCTAGAGATTGAAAGAGGATAGAGGAATTCCTGATGTAGAGGTAAAATTCGTAAATATTAGGAGGAACACCAGTGGCGAAGGCGTCTATCTGGTTCAAATCTGACGCTGAGGCGCGAAGGCGTGGGGAGCAAACA
>New.CleanUp.ReferenceOTU3378 32_918246
TGGGGAATATTGGACAATGGGCGAAAGCCTGATCCAGCTATGCCGCATGAGTGAAGAAGGCCTTTGGGTTGTAAAGCTCTTTTAGTGAAGAAGATAATGACGGTACTCACAGAAGAAGTCCTGTCTCACTCCGTTCCAGCAGCCGCGGTAATACGGAGAGGGCTAGCGTTATTCGGTATTATTGGGCGTAAAGGGCGCGTAGGCTGATTAAAAAGTTAAAAGTGAAATCCCGAGGCTTAACCTGGGAATTGCTTTTAAAACTATTAATCTAGAGATTGAAAGAGGATAGAGGAATTCCTGATGTAGAGGTAAAATGCGTAAATATGAGGAGGAACACCAGTGGCGAAGGCGTCTATCTGGTTCAAATCTGACGCTGAGGCGCGAAGGCGTGGGGAGCAAACA
>New.CleanUp.ReferenceOTU3379 38_1141509
TGGGGAATATTGCACAATGGGCGAAAGCCTGATGCAGCTATGCCGCGTGTGCGAAGAAGACCTTAGGGTTGTAAAGCACTTTCAGTAGGAAAGAAAAACATTAACTTCATATGTTAATAATTGACGTTACCTTCAAAAGAAGCACCGGCTAACTCCGTGCCAGCAGCCGCGGTAATACGGGGGGGGCTAGCGTTAATCAGAATTAGTGGGCGTAAATAGCGCGTAGGTGGTATATTAAGTCAAATGTGAAATCCCTAAGCTTAACTTAGGAACTGCATTTAAAACTAATAAACTAGAGTTTTGTAGAGGGGGGTAGAATTCCAGGTGTAGCGGTGAAATGCGCAGATATTTGGAGGAATACCAGTGGCGAAGGCGACCCCCTGGTCAAAAACTGACACTGAGGTGCGAAGGCGTGGGTAGCAAACA
>New.CleanUp.ReferenceOTU3395 32_909279
TGGGGAATATTGGACAATGGGCGAAAGCCTGATCCAGCTATGCCGCATGAGTGAAGAAGGCCTTTGGGTTGTAAAGCTCTTTTATGGAAGAAGATAATGACGGTACTCACAGAAGAATTCATGGCTAACTCCGTGCCAGCAGCCGCGTTAATCCGGAGAGGGCTAGCGTTATTCGGAATTATTGGTCGTAAAGGGCGCGTAGGCTGATTAATAAGTTAAAAGTGAAATCCCGAGGCTTAACCTTGGAATTGCTTTTAAAACTATTAATCTAGAGATTGAAAGAGGATAGAGGAATTCCTGATGTAGAGGTAAAAGTCGTAAATATTAGGAGGAACACCAGTGGCGAAGGCGTCTATCTGGTTCAAATCTGACGCTGAGGCGCGAAGGCGTGGGGAGCAAACA
>New.CleanUp.ReferenceOTU3415 35_1047310
TGGGGAATATTGCACAATGGGCGAAAGCCTGATGCAGCTATGCCGCGTGTGCGAAGAAGACCTTAGGGTTGTAAAGCACTTTCAGTAGGAAAGAAAAACATTAACTTAATATGTTAATAATTGACGTTACCTTCAAAAGAAGCACCGGCTAACTCCGTGCCAGCAGCCGCGGTAATATGGGGGGTGCTAGCGTTAATCAGAATTGCTGGGCGTAAAGAGCGCGTAGGTGGTATAGTAAGTCAGTTGTGAAATCCCTAAGCTTAACTTAGGAACTGCATTTGAAACTAATAAACTAGAGTTTTGTAGAGGGGGGTAGAATTCCAGGTGTAGCGGTGAAATGCGCAGATATTGGGAGGAATACCAGTGGCGAAGGCGACCCCCTGGGCAAAAACTGACGCTGAGGCGCGAAAGCGTGGGGAGCAAACA
>New.CleanUp.ReferenceOTU3419 32_931085
TGGGGAATATTGGACAATGGGCGAAAGCCTGATCCAGCTATGCCGCGTGAGTGAAGAAGGCCTTTGGGTTGTAAAGCTCTTTTAGTGAGGAAGATAATGACGGTACTCACAGAAGAAGTTCTGGCTAACTCCGTGCCAGCAGCCGCGGTAATACGGAGAGGGCTAGCGTTGTTCGGAATTATTGGGCGTAAAGGGGGCGTAGGCTGATTAATAAGTTAAAAGTGAAATCCCGAGGCTTAACCTTGGAAGTGCGTCTAAAACTATTAATCTAGAGATTGAAAGAGGATAGCGGAATTCCTGATGTAGAGGTAAAATGCGTAAATATTAGGAGGAACACCAGTGGCGAAGGCGTCTATCTGGTTCAAATCTGACGCTGAGGCGCGAAGGCGTGGGGAGCAAACA
>New.CleanUp.ReferenceOTU3429 31_898792
TGGGGAATATTGGCCCCTTTTCTCCCTCCTTCTCCCTCTATGCCGCATGAGTGAAGAAGGCCTTTGGGTTGTAAAGCTCTTTTAGTGAAGAAGATAATGACGGTACTCACAGAAGAAGTCCTGGCTAACTCCGTGCCAGCAGCCGCGGTAATACGGAGAGGGCTAGCGTTATTCGGAATTATTGGGCGTAAAGGGCGCGTAGGCTGATTAATAAGTTAAAAGTGAAATCCCGAGGCTTAACCTTGGAATTGCTTTTAAAACTATTAATCTAGAGATTGAAAGAGGATAGAGGAATTCCTGATGTAGAGGTAAAATTCGTAAATATTAGGAGGAACACCAGTGGCGAAGGCGTCTATCTGGTTCAAATCTGACGCTGAGGCGCGAAGGCGTGGGGAGCAAACA
>New.CleanUp.ReferenceOTU3434 34_983101
TGGGGAATATTGCACAATGGGCGAAAGCCTGATGCAGCTATGCCGCGTGTGCGAAGAAGACCTTAGGGTTGTAAAGCACTTTCAGTAGGAAAGAAAAACATTAAGTTAATATGTGAATAATTGACGGTACCTTCAAAAGAAGCACCGGCTAACTCCGTGCCAGCAGCCGCGGGAATACGGGGGGGGCTAGCGGTAATCAGAATTACTGGGCGTAAAGAGGGCGGAGGTGGTATATTAAGTCAGATGTGAAATCCCTAAGCTTAACCTAGGAACTGCATTTGAAACTAATAAACTAGAGTTTTGTAGAGGGGGGTAGAATTCCAGGTGTAGCGGTGAAATGCGCAGATATTTGGAGGAATACCAGTGGCGAAGGCGACCCCCTGGGCAAAAACTGACACTGAGGTGCGAAAGCGTGGGTAGCAAACA
>New.CleanUp.ReferenceOTU3446 34_993265
TGGGGAATATTGGACAATGGGCGAAAGCCTGATCCAGCTATGCCGCATGAGTGAAGAAGGCCTTTGGGTTGTAAAGCTCTTTTAGTGAAGAAGATAATGACGGTACTCACAGAAGAAGTCCTGGCTAACTCCGTGCCAGCAGCCGCGGTAATACGGAGAGGGCTAGCGTTATTCGGAATTATTGGGCGTAAAGGGCGCGTAGGCTGATTAATAAGTTAAAAGTGAAATCCCGAGGCTTAACCTTGGAATTGCTTTTAAAACTATTAATCTAGAGGTTGAGAGGGGATAGAGGAATGCGTGGTGGGGAGGTAAAGTTCGTGAA
>New.CleanUp.ReferenceOTU3448 26_696747
TGGGGAATATTGCACAATGGGCGAAAGCCTGATGCAGCTATGTCGCGTGTGCGAAGAATGCCTTAGGGCTGTAAAGCACTTTAGGTGGGGAAGAAAGGTAACGGGTGAATAATCTGTTATTTTGACGGTACCCGCAGAATAAGCACCGGCTAACTCTGTGCCAGCAGCCGCGGTAATACAGAGGGTGCGAGCGTTAATCAGAATGACTGGGCGTAAAGGGCGTGTAGGTGGTTGATTAGGTTTGATGTGAAATCCCCGGGCTTAACCTGGGAATGGCGTCGAAAACGGGTCGACTCGAGTGAGACAGAGGGTTGTGGAATTTCCGGTGTAGCGGTGAAATGCGTAGATATCGGAAAGAACATCAGTGGCGAAGGCGACAACCTGGGTCTTAACTGACACTGAGGCGCGAAGGCGTGGGGAGCAAACA
>New.CleanUp.ReferenceOTU3453 31_861753
GGGGAATATTGGACTCTTGGCGAAAGCCTGAGCCAGCTATGCCGCATGAGTGAAGAAGGCCTTTGAGTTGTAAAGCTCTTTTAGTGAAGAAGATAATGACGGTACTCACAGAAGAAGTCCTGGCTAACTCCGTGCCAGCAGCCGCGGTAATACGGAGAGGGCTAGCGTTATTCGGAATTAATGGGCGTAAAGGGCGCGTAGGCTGGTTAATAAGTTAAAAGTGAAATCCCGAGGCTTAACCTTGGAATTGCTTTTAAAACTATTAATCTAGAGATTGAAAGAGGATAGAGGAATACCTGATGTAGAGGTAAAATTCGTAAATATTAGGCGGAACACCAGTGGCGAAGGCGTCTATCTGGTTCAAATCTGACGCTGGGGCGCGAAGGCGTGGGGAGCAAACA
>New.CleanUp.ReferenceOTU3456 31_883911
TGGGGAATATTGGACAATGGGCGAAAGCCTGATCCAGCTATGCCGCGTGAGTGAAGAAGGCCTTAGGGTTGTAAAGCTCTTTTAGTCGAGAAGATAATGACGGTACTCACAGAAGAAGTCCTGGCTAACTCCGTGCCAGCAGCCGCGGTAATACGGAGAGGGCTAGCGTTATTCGGAATTATTGGGCGTAAAGCGCACGTAGGCTGATTAATAAGTTAAAAGTGAAAGCCCGAGGCTTAACCTTGGAATTGCTTTTAAAACTATTAATCTAGAGATTGAAAGAGGATAGAGGAATTCCGGATGTAGAGGTAAAATTAGTAAATATTAGGAGGAACACCAGTGGCGAAGGCGTCTATCTGGTTCAAATTTGACGCTGAGGTGCGAAGGCGTGGGGAGCAAACA
>New.CleanUp.ReferenceOTU3462 25_677569
TGGGGAATATTTGACAATGGGCGAAAGCCTGATCCAGCTATGCCGCATGAGTGAAGAAGTCCTTTGGGTTGTAAAGCTCTTTTAGTGAGGAAGATAATGACGTTACTCACAGAAGAAGTCCTGGCTAACTCCGTTCCAGCAGCCGCGGTAATACGGAGAGGGCTAGCGTTATTCGGAATTATTGGGCGTAAATTGCGCATAGGCTGATTAATAAGTTAAAAGTGAAATCCCGAGGCTTAACCTTGGAATTGCTTTTAAAACTATTAATCTAGAGATTGAAAGAGGATAGAGGAATGCCTGATGTAGAGGTAAAATTCGTAAATATTAGGAGGAACACCAGTGGCGAAGGCGTCTATCTGGTTCAAATCTGACGCTGAGGCGCGAAGGCGTGGGGAGCAAACA
>New.CleanUp.ReferenceOTU3464 15_425203
TGGGGAATATTGGTCAATGGGCGAAAGCCTGATCCAGCTATGCCGCATGAGTGAAGAAGGCCTTTGGGTTGTAAAGCTCTTTTAGTGAAGAAGATAATGACGGTACTCACAGAAGAAGTCCTGGCTAACTCCGTGCCAGCAGCCGCGGTAATACGGAGAGGGCGAGCGTTATTCGGAATTATTGGGCGTAAAGGGCGCGTAGGCTGATTACTAAGTTAAAAGTGAAATCCCGAGGCTTAACCTGGGAATTGCTTGTAAAACTATTAATCTAGAGATTGAAAGAGGATAGAGGAATGCCTGGTGTAGAGGTAAAATTCGTAAATATTAGGAGGAACACCAGTGGCGAAGGCGTCTATCTGGTTCAAATCTGACGCTGAGGCGCGAAGGCGTGGGGAGCAAACA
>New.CleanUp.ReferenceOTU3490 27_730371
TGGGGAATATTGGACAATGGGCGAAAGCCTGATCCAGCTATGCCGCATGAGTGAAGAAGGCCTTTGGGTTGTAAAGCTCTTTTAGTGAGGAAGATAATGACGGTACTCACAGAAGAAGTCCTTGCTAACTCCGTGCCAGCAGCCGCGGTCATACGGAGAGGGCTAGCGATAGTCGGGATTATTGGGCGTAAAGGGCGCGTAGGATGTTTAATAAGTTAAAAGTGAAATCCCGAGGCTTAACCTTGGAATTGCTTTTAAAACTATTAATCTAGAGATTGACAGAGGATAGAGGAATTCCTGATGTAGAGGTAAAATTCGTAAATATTAGGAGGACCACCAGTGGCGAAGGCGTCTATCTGGTTCAAATCTGACGCTGAGGCGCGAAGGCGTGGGGAGCAAACA
>New.CleanUp.ReferenceOTU3500 31_882046
TGGGGAATATTGGACAATGGGGGAAAGCCTGATCCAGCTATGCCGCATGAGTGAAGAAGGCCTTTGGGTTGTAAAGCTCTTTTAGTGAAGAAGATAATGAAGGTACTCACAGAAGAAGTCCTGGCTAAATCCGTGCCAGCAGCCGCGGTAATAAGGAGAGGGCTAGCGGTATTCGGAATTATTGGGCGTTAAGGGCGCGGAGGCTGGTTAATAAGTTAAAAGTGAAATCCCGAGGCTTAACCTTGGAATTGCTTTTAAAACTATTAATCTAGAGATTGAAAGAGGATAGAGGAATTCCTGATGTAGAGGTAAAATTCGTAAATATTAGGAGGAACACCAGTGGCGAAGGCGTCTATCTGGTTCAAATCTGACGCTGAGGCGCGAAGGCGTGGGGAGCAAACA
>New.CleanUp.ReferenceOTU3512 2_36602
TGGGGAATTTTGGACAATGGGCGAAAGCCTGATGCAGCAATGCCGCGTGAGTGAAGAAGGCCTTAGGGTTGTAAAGCTCTTTTATCAGGAAAGAAACGAATTAATATAATACATTAATTTAATGACGGTACCTGAAGAATAAGCACCGGCTAACTACGTGCCAGCAGCCGCGGTAATACGGAGGGTGCGAGCGTTAATCGAAATTATTGGGCGTAAAGCGTACGTAGGCGGTTTTTTAAGACAGATGTGAAATGCCCGGGCTCAACCTTGGAATTGCATTTGAAACTGAAAAGCTAGAGTGTGTCAGAGGGGGATAGAATTTCAAGTGTAGCGGTGAAATGCGTAGATATGTGGAGGAATACCGGTGGCGAAGGCAGTCTCCTGGGATAACACTGACGCTGATGTACGAAAGCGTGGGGAGCAAACA
>New.CleanUp.ReferenceOTU3522 32_913716
TGGGGAATATTGGACAATGGGCGCAAGCCTGATCCAGCTATGCCGCATGAGTGATGAAGGCCCTTGGGTTGTAAAGCTCTTTTAGTGAAGAAGATAATGACGGTACCCACAGAAGAAGTCCCGGCTAACTCCGTGCCAGCAGCCGCGGTAATACGGAGAGGGCTAGCGTTACTCGGAATTACTGGGCGTAAAGGGCGCGTAGGCTGGTTAATAAGTTAAAGGTGAAATCCCGAGGCTTAACCTTGGAATTGCCTTTAAAACTATTAATCTAGAGATTGAAAGAGGAGAGAGGAATTCCTGATGTAGAGGTAAAATTCGTAGATATTAGGAGGAACACCAGTGGCGAAGGCGTCTATCTGGTTCAAATCTGACGCTGAGGCGCGAAGGCGTGGGGAGCAAACA
>New.CleanUp.ReferenceOTU3524 24_643899
TGGGGAATATTGCACAATGGGCGAAAGCCTGATGCAGCTATGTCGCGTGTGCGAAGAATGCCTTAGGGCTGTAAAGCACTTTCAGTTGGGAAGAAAAACATTAACTAAATATGTTAATAATTGACGTTACCTTCAACAGAAGCACCGGCTAACTCCGTGCCAGCAGCCGCGGTAATACGGGGGGTGCTAGCGTTAATCAGACTTACTGGGCGTAAAGAGCGCGTAGGTGGTATATTAAGTCAGATGTGAAATCCCTAAGCTTAACTTAGGAACTGCATTTGAAACTAATAAACTAGAGTGTGGTAGAGGGGGGTAGAATTCCAAGTGTAGCGGTGAAATGCGCAGATATTTGGAGGAATACCAGTGGCGAAGGCGTCTATCTGGTTCAAATCTGACGCTGAGGCGCGAAGGCGTGGGGAGCAAACA
>New.CleanUp.ReferenceOTU353 31_884648
TGGGGAATATTGGACAATGGGCGAAAGCCTGATCCAGCTATGCCGCATGAGTGAAGAAGGCCTTTGGGTTGTAAAGCTCTTTTAGTTAAGAAGATAATGACGGTACTCACAAAAGAAGTCCTGGCTAACTCCGTGCCAGCAGCCGCGGTAATACGGAGAGGGCTAGCGTGATTCGGAATTATTGGGCGTAAAGGGCGCGTAGGCTGATTAAGAAGTTAAAAGTGAAATCCCGAGGCTTAACCTTGGAATTGCTTTTAAAACTATTAATCTAGAGATTGAAAGAGGATGTAGGAATTCCTGAGGGAGAGGTAAAATTCGTAAATATGAGGAGGAACACCAGTGGCGAAGGCGTCTATCTGGTTCAAATCTGACGCTGAGGCGCGAAGGCGTGGGGAGCAAACA
>New.CleanUp.ReferenceOTU354 24_628472
TGGGGAATATTGGACAATGGGCGAAAGCCTGATCCAGCTATGCCGCATGAGTGAAGAAGGCCTTTGGGTTGTAAAGCTCTTTTAGTGGGGAAGATAATGACGGTACTCACAGAAGAAGTCCTGGCTAACTCCGTGACAGCAGCAGCGGTAATACGGAGAGGGCTAGCGTTATTCGGAATTATTGGGCGTGAAGGGCGCGTAGGCTGATTAATAAGTTAAAAGTGAAATCCCGAGGCTTAACCTTGGAATTGCTTTTAAAACTATTAATCTAGAGATTTAAAGAGGAGAGAGGAATTCCTAATGTAGAGGTAAAATGCGTAAATATTAGGAGGAACACCAGTGGCGAAGGCGTCTATCTGGTTCAAATCTGACGCTGAGGCGCGAAGGCGTGGGGAGCAAACA
>New.CleanUp.ReferenceOTU3547 37_1120220
TGGGGCATATTGGACAATGGGCGAAAGCCTGATCCAGCTATGCCGCATGAGTGAAGAAGGCCTTTGGGTTGTACCGCTCTTTTAGTGAAGAAGATAATGACGGTACTCACAGAAGAAGTCCTGGCTAACTCCGGGCCAGCAGCCGCGGTAATACGGAGAGGGCTAGCGTTATTCGGAATTATTGGGCGTATAGGGCGCGTAGGCTGATTAATAAGTTAAAAGTGAAATCCCTAGGCTTAACCTTGGAATTGCTTTTAAAACTATTAATCTAGAGATTGAAAGAGGATAGAGGAATTCCTGATGTAGAGGTGAAATTCGTAAATATTAGGAGGAACACCAGTGGCGAAGGCGTCTATCTGGTTCAAATCTGACGCTGAGGCGCGAAGGCGTGGGGAGCAAACA
>New.CleanUp.ReferenceOTU3548 1_9095
TGGGGAATATTGGACAATGGGCGAAAGCCTGATCCAGCCATGTCGCATGAGTGAAGAAGGCCCTTGGGTTGTAAAGCTCTTTTAGTGAGGAAGATAATGACGGTACTCACAGAAGAAGTCCTGGCTAACTCCGTGCCAGCAGCCGCGGTAATACGGAGAGGGCTAGCGTTATTCGGAATTATTGGGCGTAAAGGGCGCGTAGGCTGATTAATAAGTTAAAAGTGAAATCCCGAGGCTTAACCTTGGAATTGCTTTTAAAACTATTAATCTAGAGATTGAAAGAGGATAGAGGAATTCCTGATGTAGAGGTAAAATTCGTAAATATTAGGAGGAACACCAGTGGCGAAGGCAGTCTCCTGGGATAACACTGACGCTCATGTACGAAAGCGTGGGGAGCAAACA
>New.CleanUp.ReferenceOTU3549 8_246207
TGGGGAATTTTGGACAATGGGCGAAAGTCTGATCCAGCAATGCCGCGTGAGTGAAGAAGGCCTTCGGGTTGTAAAGCTCTTTTATCAGGGAAGAAAAGAATTAATATAATACATTTATTTAATGACGGTACCTGAAGAATAAGCACCGGCTAACTACGTGCCAGCAGCCGCGGTAATACGTAGGGTGCGAGCGTTAATCGGAATTATTGGGCGTAAAGCGTACGTAGGCGGCTTTGTAAGACAGATGTGAAATGCCCGGGCTCAACCTTGGAATTGCATTTGTGACTGCAAAGCTAGAGTGTGGCAGAGGGGGATAGAATTTCACATGTAGCGGTGAAATGCGTAGATATGTGGAGGAATACCAGTGGCGAAGGCGGTCTCCTGGGATAACACTGACGCTCATGTACGAAAGCGTGGGGAGCAAACA
>New.CleanUp.ReferenceOTU3555 25_663882
TGGGGAATATTGGACAATGGGCGAAAGCCTGATCCAGCTATGCCGCATGAGTGAAGAAGGCCTTTGGGTTGTAAAGCTCTTTTAGTGAGGAAGATAATGACGGTACTCACAGAAGAAGTCCTGGCTAACTCCGTGCCAGCAGCCGCGGTAATACGGAGAGGGCTAGCGTTGTTCGGAATTACTGGGCGTAAAGGGCGCGTAGGCGGAGTAATAAGTTAAAAGTGAAATCCCGAGGCTTAACCTTGGAATTGCTTTTAAAACTATTAATCTCGAGATTGAAAGAGGATAGAGGAATTGCTAATGTAGAGGTAAAATTCGTAAATATTAGGAAGAACACCAGTGGCGAAGGCGTCTATCTGGTTCAAATCTGACGCTGAGGCGCGAAGGCGTGGGGAGCAAACA
>New.CleanUp.ReferenceOTU360 8_253199
TGGGGAATTTTGGACAATGGGGGAAAGCCTGATCCAGCAATGCCGCGTGAGTGAAGAAGGCCTTAGGGTTGTAAAGCTCTTTTATCGGGGAAGAAACGAATTAATATAATACATTAATTTAATGACGTTACCTAAAGAATAAGCACCGGCTAACTACGTGCCAGCAGCCGCGGTAATACGGAGGGTGCAAGCGTTAATCGGAATTATTGGGCGTAAAGCGTACGTAGGCGGTTTTGTAAGACAGATGTGAAATGCCCGGGCTCAACCTTGGAATTGCATTTGTGACTGCAAAGCTAGAGTGTGGCAGAGGGAGATAGAATTTCAGATGTAGCAGTGAAATGCGTAGATATGTGGAGGAATACCGATGGCGAAGGCAGTCTCCTGGGATAAAACTGACGCTCATGTACGAAAGCGTGGGGAGCAAACA
>New.CleanUp.ReferenceOTU3620 33_956608
TGGGGAATATTGCACAATGGGCGAAAGCCTGATGCAGCTATGCCGCGTGTGCGAAGAAGACCTTAGGGTTGTAAAGCACTTTCAGTAGGAAAGAAAAACATTAACTTAATATGTTAATAATTGACGTTACCTTCAAAAGAAGCACCGGCTAACTCCGTGCCAGCAGCCGCGGTAATACGGGGGGTGCTAGCGTTAATCAGAATTACTTGGCGTAAAGAGCGCGTAGGTGGTATATTAAGTCAGATGTGAAAGCCCTAAGCTTAACTTTGGAACTGCATTTGAAACTAATGAACTTGAGTTTTGTAGAGGGAGGTAGAATTCCAGGTGTAGCGGTGAAATGCGCAGATATGTGGAGGAACACCAGTGGCGAAGGCGACCCACTGGGCAAAAACTGACACTGAGGTGCGAAAGCGTGGGTAGCAAACA
>New.CleanUp.ReferenceOTU3623 37_1126523
TGGGGAATATTGGACAATGGGCGAAAGCCTGATCCAGCTATGCCGCATGAGTGAAGAAGGCCTTTGGGTTGTAAAGCTCTTTTAGTGAAGAAGATAATGACGGTACTCACAGAAGAAGTCCTGGCTAACTCCGTGCCAGCAGCCGCGGTAATGCGAAGAGGGCTAGCGTTATTCGGAATTACTGGGCGTAAAGGGCGCGTAGGCTGTTTATTAAGTTAAAGGTGAAATCCCGAGGCTTAACCTTGGAATTGCTTTTAAAACTGTTAATCTAGAGATTGAAAGAGGATAGAGGAATTCCTGGTGTAGAGGTAAAATTCGTAGATATTAGGAGGAACACCAGTGGCGAAGGCGTCTATCTGGTTCAAATCTGACGCTGAGGCGCGAAGGTGTGGGGAGCAAACA
>New.CleanUp.ReferenceOTU3639 29_818754
TGGGGAATATTGGACAATGGGCGAAAGCCTGATCCAGCTATGCCGCATGAGTGAAGAAGGCCTTTGGGTTGTAAAGCTCTTTTAGTGAGGAAGATAATGACGGGAATCACAGAAGAAGTCCTGGCTAACCCCGTGCCAGCAGCCGCGGTAATACGGAGAGGGCTAGCGGTATTCGGAATTATTGGGCGTAAAGGGCGCGTAGGGTGATTAATAAGTTAAAAGTGAAATCCCGAGGCTTAACCTTGGAATTGCTTTTAAAACTATTAATCTAGAGATTGGAAGAGGATAGCGGAATTCCTGATGTAGAGGTAAAATTCGTAAATATTAGGAGGAACACCAGTGGCGAAGGCGTCTATCTGGTTCAAATCTGACGCTGAGGCGCGAAGGCGTGGGGAGCAAACA
>New.CleanUp.ReferenceOTU3644 40_1218717
TGGGGAATATTGGACAATGGGCGAAAGCCTGATCCGGCTATGCCGCATGAGTGAAGAAGGCCTTTGGGTTGTAAAGCTCTTTTAGTGAAGAAGATAATGACGGTACTCACAGAAGAAGTCCTGGCTAACTCCGTTCCAGCAGCCGCGGTAATACGGAGAGGGATAGCGTTATTCGGACTTGTTGGGCGTAAAGGGCGCGTAGGCTGATTAATAAGTTAAAAGTGAAATCCCGAGGCTTAACCTTGGAATTGCTTTTAAAACTATTAATCTAGAGATTGAAAGAGGATAGAGGAATGCCTGATGTAGAGGTAAAATTCGTAAATATTAGGAGGAACACCAGTGGCGAAGGCGTCTATCTGGTTCAAATCTGATGCTGAGGCGCGAAGACGTGGGGAGCAAACA
>New.CleanUp.ReferenceOTU3653 30_836063
TGGGGAATATTGGACAATGGGCGAAGGCCTGATCCAGCTATGCCGCATGAGTGAAGCAGGCCTTTGGGTTGTAAAGCTCTTTTAGTGAGGAAGATAATGACGGTACTAACAGAAGAAGTCCTGGCTAACTCCGTGCCAGCAGCCGCGGTAATACGGAGAGGGCTGGCGTTATTCGGAATTATTGGGCGAAAAGGGCGCTTAGGCTGATGAATAAGTTAAAAGTGAAATCCCGAGGCTTAACCTTGGAATTGCTTTTAAAACTATTAATCTAGAGATTGAAAGAGGATAGAGGAATTCCTGATGTAGAGGTAAAATTCGTAAATATTAGGAGGAACACCAGTGGCGAAGGCGTCTATCTGGTTCAAATCTGACGCTGAGGCGCGAAGGCGTGGGGAGCAAACA
>New.CleanUp.ReferenceOTU3667 39_1186503
TGGGGAATATTGCACAATGGGCGAAAGCCTGATGCAGCTATGCCGCGTGTGCGAAGAAGACCTTAGGGTTGTAAAGCACTTTCAGTAGGAAAGAAAAACATTAACTTAATATGTTAATAATTGACGTTACCTTCAAAAGAAGCACCGGCTAACTCCGTGCCAGCAGCCGCGGTAATCCGGGGGGTGCTAGCGTTAATCAGAATTACTGGGCGTAAAGAGCGCGTAGGTGGTATATTAAGTCAGATGTTAAATCCCTAAGCTTAACCTAGGAACTGCCTTTGAAAATAATAAAGTAGCGGTTTGTAGAGGGGGGTAGAATTCCAGGTGTAGCGGTGAAATGCGCAGATATTTGGAGGAATACCAGTGGCGAAGGCGACCCCCTGGGCAAAAACTGACACTGAGGTGCGAAAGCGTGGGTAGCAAACA
>New.CleanUp.ReferenceOTU3670 1_27616
TGGGGAATTTTGGACAATGGGCGAAAGCCTGATCCAGCAATGCCGCGTGAGTGAAGAAGGCCTTAGGGTTGTAAAGCTCTTTTATCAGGAAAGAAACGAATTAATATAATACATTAATTTAATGACGGTACCTGAAGAATAAGCACCGGCTAACTACGTGCCAGCAGCCGCGGTAATACGTAGGGTGCGAGCGTTAATCGGAATTATTGGGCGTAAAGCGTACGTAGGCGGTTTTGTAAGACAGATGTGAAATGCCCGGGCTCAACCTTGGAATTGCATTTGTGACTGCAAAGCTAGAGTGTGTCAGAGGGAGATAGAATTTCACATGTAGCAGTGAAATGCGTAGATATGTGGAGGAATACCGATGGCGAAGGCAGTCTCCTGGGCCGACACTGACACTGAGAGGCGAAAGCTAGGGGAGCGAATG
>New.CleanUp.ReferenceOTU3672 34_1001878
TGGGGAATATTGGACAATGGGCGAAAGCCTGATCCAGCAATTCCGCGTGTGTGAAGAAGGCCTTCGGGTTGTAAAGCACTTTAGTGAGGGAAGAAACAGCTTGGCCACACCAAGCCTTGACGGTACCTCAAGAATAAGCACCGGCTAACTCTGTGCCAGCAGCCGCGGTAATACAGAGGGTGCAAGCGTTAATCGGATTTACTGGGCGTAAAGGGTGCGTAGGTGGTTGTATAAGTCGGATGTGAAAGCCCGGGGCTTAACCTCGGAACTGCATTCGATACTGTATGACTAGAGTTCGGTAGAGGGCGGCGGAATTTCCGGTGTAGCGGTGAAATGCGTAGATATCGGAAGGAACATCAATGGCGAAGGCAGCCGCCTGGGCCTGAACTGACACTGAGGCACGAAAGCGTGGGTAGCAAACA
>New.CleanUp.ReferenceOTU3677 35_1048845
TGGGGAATATTGCACAATGGGCGAAAGCCTGATGCAGCTATGCCGCGTGTGCGAAGAAGACCTTAGGGTTGTAAAGCACTTTCAGTAGGAACGAAACACATTAACTTAATATGTTAATAATTGACGTTACCTTCAAAAGAAGCACCGGCTAACTCCGTGCCAGCAGCCGCGGTAATACGGGGGGTGCTAGCGTTAATCAGAATTACTGGGCGTAAAGAGCGCGTAGGTGGTATATTAAGTCAGCTGTGAAATCCCTAGGCTTAACTTAGGAACTGCAGTGGAAACTAATAAACTAGAGTGTGGTAGAGGGGGGTAGAATTCCAGGTGTAGCGGTGAAAGGCGCAGATATTTGGAGGAATACCAGTGGCGAAGGCGACCCCCTGGGCAAAAACTGACACTGAGGTGCGAAAGCGTGGGTAGCAAACA
>New.CleanUp.ReferenceOTU3683 22_557812
TGGGGAATATTGGACAATGGGCGAAAGCCTGATCCAGCTATGCCGCATGAGTGAAGAAGGCCTTTGGGTTGTAAAGCTCTTTTAGTGAGGAAGATAATGACGGTACTCACAGAAGAAGTCCTGGCTAACTCCGTGCCAGCAGCCGCGGTAATACGGAGAGGGCTAGCGTTATTCGGAATTATTGGGCGTAAAGGGCGCGTAGGCTGATTAATAAGTTAAAAGTGAAATCCCGAGGCTTAACCTTGGAATTGCTTTTAAAACTATTAATCTAGAGTGTAGTAGGGGATGATGGAATTCCTAGTGTAGAGGTGAAATTCTTAGATATTAGGAGGAACACCGGTGGCGAAGGCGGTCATCTAGGCTACAACTGACGCTGATGCACGAAAGCGTGGGGAGCAAACA
>New.CleanUp.ReferenceOTU3694 40_1210385
TGGGGAATATTTCACCCTGGGCGAAAGCCTGATGCAGCTATGCCGCGTGTGCGAAGAAGACCTTAGGGTTGTAAAGCACTTTCAGTAGGAAAGAAAAACATTAACTTAATATGTTAATAATTGACGTTACCTTCAAAAGAAGCACCGGCTAACTCCGTGCCAGCAGCCGCGGTAATACGGGGGGTGCTAGCGTTAATCAGAATTACTGGGCGGAAAGAGCGCGTAGGTGGTATATTAAGTCAGATGTTAAATCCCTAAGCTTAACTTAGGAACTGCATGTGAAACTAAGAAACTAGAGTTTTGTAGAGGGGGGTAGAATTCCAGGTGTAGCAGTGAAATGCGCAGATATTTGGAGGAATACCAGTGGCGAAGGCGACCCCCTGGGCAAAAACTGACACTGAGGTGCGAAAGCGTGGGTAGCAAACA
>New.CleanUp.ReferenceOTU3697 35_1035835
TGGGGGATATTGGACAATGAGCGAAAGCTTGATCCAGCTATGTCGCGTGTGTGAAGAAGGCCTTAGGGTTGTAAAACACTTTCAACAAAGGAAGAAGAAAAAATAAAATAATAAAGTATTTTTTTTGACGTTATTTGTAAAAGAAGCACCGGCTAACTTCGTGCCAGCAGCCGCGGTAATACGAGGGGTGCAAGCGTTAATCGGAATTATTGGGCGTAAAGGGTGTGTAGGTTGTTTTTAAAAGTTAATTGTTAAATATATTAAAGTAATTTAATATAGCGATTAATACTAATAAACTTGAGTATAAAAGAAGAAATTAGAATTTCAGGAGTAGCAGTGAAATGCTTAGATATCTGAAAGAATACTAGTGGCGAAGGCGACCCCCTGGGCAAAAACTGACACTGAGGTGCGAAAGCGTGGGTAGCAAACA
>New.CleanUp.ReferenceOTU3703 31_858566
TGGGGAATATTGGGCAATGGGCGAAAGCCTGATCCAGCTATGCCGCATGAGTGATGAAGGCCTTTGGGTTGTAAAGCTCTTTTAGTGAGGAAGATAATGACGGTACTCGCAGAAGAAGTCCTGGCTAACTCCGTGCCAGCAGCCGCGGTAATACGGAGAGGGCTAGCGTTATTCGGAATTATTGGGCGTAAAGGGCGCGTAGGCTGATTAATAAGTTAAAAGTGAAATCCCGAGGCTTAACCTTGGAATTGCTTTTAAAACTATTTATCTAGAGATTGAAAGAGGATAGCGGAACTCCGGGTGTAGAGGTAAAATTCGTAGATATTCGGAGGAACACCAGTGGCGAAGGCGTCTATCTGGTTCAAATCTGACGCTGAGGCGCGAAGGCGTGGGGAGCAAACA
>New.CleanUp.ReferenceOTU3718 38_1142569
TGGGGAATATTGGACAATGGGCGAAAGCCTGATCCAGCTATGCCGCATGAGTGAAGAAGGCCTTTGGGTTGTAAAGCTCTGTTAGTGAAGAAGATACTGACGGTACTCACAGAAGAAGTCCTGGCTAACTCCGTGAGAGCAGCCGCGGTAATACGGTGAGGGCTAGCGTTATTCGGAATTATTGGGCGTAAAGGGAGCGTAGGCTGATGAATAAGTTAAAAGTGAAATCCCGAGGCTTAACCTTGGAATTGCTTTTAAAACTATTAATCTAGAGATTGAAAGAGGATAGAGGAATTCCTGATGTAGAGGTAAAATTCGTAAATAGTAGGAGGAACACCAGTGGCGAAGGCGTCTATCTGGTTCAAATCTGACGCTGAGGCGCGAAGGCGTGGGGAGCAAACA
>New.CleanUp.ReferenceOTU3732 31_875886
TGGGGAATATTGCACAATGGGCGAAAGCCTGATGCAGCTATGCCGCGTGTGCGAAGAAGACCTTAGGGTTGTAAAGCACTTTCAGTAGGGAAGAAAAACATTAACTTAATATGTTAATAATTGACGTTACCTTCAAAAGAAGCCGCGGCTAACTCCGTGCCAGCAGCGGCGGTAATACGGGGGGGGCGAGAGTTAATCAGAATTACTGGGCGTAAAGAGAGCGTAGGTGGTATATTAAGTCAGATGTGAAATCCCTAAGCTTAACCTAGGAACTGCATTTGAAACTAATAAACTAGAGTTTTGTAGAGGGGGGTAGAATTCCAGGTGTAGCGGTGAAATGCGCAGATATTTGGAGGAATACCAGTGGCGAAGGCGACCCCCTGGGCAAAAACTGACACTGAGGTGCGAAGGCGTGGGTAGCAAACA
>New.CleanUp.ReferenceOTU3739 36_1070778
TGGGGAATATTGCACAATGGGCGAAAGCCTGATGCAGCTATGCCGCGTGTGCGAAGAAGGCCTTAGGGTTGTAAAGCACTTTCAGTAGGAAAGAAAAACATTAACTTAAGATGGTAATAATTGACGTTACCTTCAAAAGAAGCACCGGCTAACTCCGTGCCAGCAGCCGCGGTAATACGGGGGGGGCTAGCGGTAATCAGAATTACTGGGCGTAAAGAGCGCGTAGGTGGTATAGTAAGTCAGATGTGAAATCCCTAAGCTTAACGTAGGAACTGCCTTTGAAACGAATAAACTAGAGTTTTGTAGAGGGGAGTAGAATTCCAGGTGTAGCGGTGAAATGCGCAGATATTTGGAGGAATACCAGTGGCGAAGGCGACCCCCTGGGCAAAAACTGACACTGAGGTGCGAAAGCGTGGGTAGCAAACA
>New.CleanUp.ReferenceOTU3743 28_761682
TGGGGAATATTGGACAATGGGCGAAAGCCTGATCCAGCTATGCCGCGTGAGTGAAGAAGGCCTTTGGGTTGTAAAGCTCTTTTAGTGGGGACGATAATGACGGTACTCACAGAAGAAGTCCTGGCTAACTCCGTGCCAGCAGCCGCGGTAATACGGAGAGGGCTAGCGTTCTTCGGAATTATTGGGCGTAAAGGGCGCGTAGGCTGATTAATAAGTTAAAAGTGAAATCCCGAGGCTTAACCTTGGAATTGCTTTTAAAACTACTAATCTAGAGATTGAAAGAGGATAGAGGAATTCCTGATGTAGAGGTAAAATTCGTAGATATTAGGAGGAACACCAGTGGCGAAGGCAGCTATCTGGTTCAAATCTGACGCTGAGGCGCGAAGGCGTGGGGAGCAAACA
>New.CleanUp.ReferenceOTU3771 26_713210
TTTTTCCTCTTTTACAATGGGGGCAACCCTGATCCAGCAATGCCGCGTGTGTGAAGAAGGCCTTCGGGTTGTAAAGCACTTTAGGTGGGGAAGAAAGGTAACGGGTGAATAATCTGTTATTTTGACGGTACCCGCAGAATAAGCACCGGCTAACTCTGTGCCAGCAGCCGCGGTAATACAGAGTGTGCGAGCGTTAATCAGAATGACTGGGCGTAAAGGGCGTGTAGGTGGTTGATTGGGTTGGATGTGAAATCCCCGGGCTTAACCTGGGAATGGCGTCGAAAGCGGGTCGACTCGAGTGAGACAGAGGGTTGTGGAATTTCCGGTGTAGCGGTGAAATGCGTAGATATCGGAAAGAACATCAGTGGCGAAGGCGACAACCTGGGTCCTAACTGACACTGAGGCGCGAAGGCGTGGGGAGCAAACA
>New.CleanUp.ReferenceOTU380 33_962275
TGGGGAATATTGGACAATGGGCGAAAGCCTGATCCAGCTATGCCGCATGAGTGAAGAAGGCCTTTGGGTTGTAAAGCTCTTTTAGTGAGGAAGATAATGACGGTACTCACAGAAGAAGTCCTGGCTAACTCCGTGCCAGCAGCCGCGGTAATACGGAGAGGGCTAGCGTTATTCGGGATTATTGGGCGTAAAGGGAGTGGAGGTTGATTAATAAGTTAAAAGTGAAATCCCGAGGCTTAACCTTGGAATTGCTTTTAAAACTATTAATCTAGAGATTGAAAGAGGCTAGAGGAATTCCTGATGTAGAGGTAAAATTCGTAAATATCAGGAGGAACACCGGTGGCGAAGGCGTCTATCTGGTTCAAATCTGACGCTGAGGCGCGAAAGCGTGGGGAGCAAACA
>New.CleanUp.ReferenceOTU3804 29_788898
TGGGGAATATTGGACAATGGGCGAAAGCCTGATCCAGCTATGCCGCATGAGTGAAGAAGGCCTTTGGGTTGTAAAGCTCTTTTAGTGAGGAAGATAATGATGGTACTCACAGAAGAAGTCCTTGCTAACTCCGGGCCAGCAGCCGCGGTAATACGGAGAGGGCGAGCGTTATTCGGAATTATTGGGCGTAAAGGTCGCGTAGGCTATTTAATAAGTTAAAAGTGAAATCCCGAGGCTTAACCTTGGAATTGCTTTTAAAACTATTAATCTAGAGATTGAAAGAGGATAGAGGAATTCCTGATGTAGAGGTAAAATTCGTAAATATTAGGTGGAACACCAGTGGCGAAGGCGTCTATCTGGTTCAAATCTGACGCTGAGGCGCGAAGGCGTGGGGAGCAAACA
>New.CleanUp.ReferenceOTU3805 33_952342
TGGGGAATATTGGACAATGGGCGAAAGCCTGATCCAGCTATGCCGCATGAGTGAAGAAGGCCTTTGGGTTGTAAAGCTCTTTTAGTGAGGAAGATAATGACGGTACTCACAGAAGAAGTCCTGGCTAACTCCGTGCCAGCAGCCGCGGTAATACGGAGAGGGCTAGCGTTATTCGGTATGATTGGGCGGAGAGGGCGCGTAGGCTGATTAATAAGTTAAAAGTGAAATCCCGAGGCTTAACCTTGGAATTGCTTTTAAAACTATTAATCTAGAGATTGGTAGAGGATGGAGGAATTCCTGGTGTAGAGGTAAAATTCGTAAATATTAGGAGGAACACCAGTGGCGAAGGCGTCTATCTGGTTCAAATCTGACGCTGAGGCGCGAAGGCGTGGGGAGCAAACA
>New.CleanUp.ReferenceOTU3812 31_860257
TGGGGAATATTGGACAATGGGCGAAAGCCTGATCCAGCTATGCCGCATGAGTGAAGAAGGCCTTTGGGTTGTAAAGCTCTTTTAGTGAGGAAGATAATGACGGTACTCACAGAAGAAGTCCTGGCTAACTCCGTGCCAGCAGCCGCGGTAATACGGAGAGGGCTAGCGTTATTCGGAATTATTGGGCGTAAAGGGCGCGTAGGCTGATGAATAAGTTAAATGTGAAATCCCGGGGCTTAACCTTGGAATTGCTTTTAAAACTAGTAATCTAGAGATTGAAAGAGGAAAGAGGAATTCCTGGTGTAGAGGTAAAATTCGTAAATATCAGGAGGAACACCCGTGGCGAAGGCGTCTATCTGGTTCAAATCTGACGCTGAGGCGCGAAAGCGTGGGGAGCAAACA
>New.CleanUp.ReferenceOTU3820 32_922039
TGGGGAATATTGCACAATGGGCGAAAGCCTGATGCAGCTATGCCGCGTGTGCGAAGAAGACCTTAGGGTTGTAAAGCACTTTCAGTAGGAAAGAAAAACATTAACTTAATATGTTAATAATTGACGTTACCTTCAAAAGAAGCACCGGCTAACTCCGTGCGAGCAGCCGCGGTAATACGGGGGGGGCTAGCGTTAATCAGAATTACTGTGCTAAAAGAGCGCTGAGGTGGTCTATTAAGTCAGATGTGAAATCCCTAAGCTTAAGTTAGGAACTGCATTTGAAACTAATAAACTAGAGTTTTGTAGAGGGGGGTAGAATTCCAGGTGTAGCGGTGAAATGCGCAGATATTTGGAGGAATACCAGTGGCGAAGGCGACCCCCTGGGCAAAAACTGACACTGAGGTGCGAAAGCGTGGGTAGCAAACA
>New.CleanUp.ReferenceOTU3826 1_21614
TGGGGAATATTGGACAATGAGCGTAAGCTTGATCCAGCTATGTCGCGTGTGTGAAGAAGGCCTTAGGGTTGTAAAACACTTTCAACAACGTAAGAAGAAAAAGTATTTTAATAAAATATTTTTTTTGACGATATTTGTAAAAGAAGCACCGGCTAACTTCGTGCCAGCAGCCGCGGTAATACGAGGGGTGCAAGCGTTAATCAAAATTATTGGGCGTAAAGGGTGTGTAGGTTGTTTTTGAAAGTTAATTGTAAAAGTTATTAAAGTAATTTAATAAAGCAATTAATACTAATAAACTTGAGTATAAAAGAAGAAATTAGAATTTCAGGAGTAGCAGTGAAATGCTTAGATATCTGAAGGAATACTAGTGGCGAAGGCAGTCTCCTGGGATAACACTGACGCTCATGTACGAAAGCGTGGGGAGCAAACA
>New.CleanUp.ReferenceOTU3830 46_1268830
TGGGGAATTTTGGACAATGGGCGAAAGCCTGATCCAGCAATGCCGCGTGAGTGAAGAAGGCCTTAGGGTTGTAAAGCTCTTTCGCCGGAGAAGATAATGACGGTATTCGGAGAAGAAGCCCCGGCTAACTTCGTTCCAGCAGCCGCGGTAATACGAAGGGGGCGAGCGTTGTTCGGAATAACTGGGCGTAAAGGGCGCGTAGGCGGGCGATTAAGTTAGAGGTGAAATCCCAGGGCTCAACCTTGGAACTGCCTTTAATACTGGTTGTCTAGAGTTTAGGAGAGGTGAGTGGAATGCCGAGTGTAGAGGTGAACTTCGTAGATATTCGGAGGAACACCGGTGGCGAAGGCGGCTCACTGGCCTGATACTGACGCTGAGGCGCAAAGGCGTGGGGAGCAACCA
>New.CleanUp.ReferenceOTU3836 38_1146884
TGGGGAATATTGCACAATGGGCGAAAGCCTGATGCAGCTATGCCGCGTGTGCGAAGAAGACCTTAGGGTTGTAAAGCACTTTCAGTAGGAAAGATAAACATTAACTTCATAGGTTAATAATTGACGTTACCTTCAAAAGAAGCACCGGCTAAATCCGTGCCAGCAGCCGCGGTCATACGGGGGGTGCTAGAGTTAATCAGAATTACTGGGCGTAAAGAGAGCGTAGGTGGTATATTAAGTCAGATGTGAAATCCCTAAGCTTAACTTAGGAACTGCATTTGAAACTAATAAACTAGAGTTTTGTAGAGGGGGGTAGAATTCCAGGTGTAGCGGTGAAATGCGCAGATATTTGGAGGAATACCAGTGGCGAAGGCGACCCCCTGGGCAAAAACTGACACTGAGGTGCGAAAGCGTGGGTAGCAAACA
>New.CleanUp.ReferenceOTU3845 38_1155585
TGGGGAATATTGGACCATGGGCGAAAGCCTGATCCAGCTATGCCGCATGAGGGAAGACGGCCTTTGGGTTGTAAAGCCCTTTTAGTGAAGAAGATAATGACGGTACTCACAGAAGAAGTCCTGGCTAACTACGTGCCAGCAGCCGCGGTAATACGGAGAGGGCTAGCGTTATTCGGAGATATTGGGCGTAAAGGGCGCGTAGGCTGATTAATAAGTTAAAAGTGAAATCCCGAGGCTTAACCTTGGAATTGCTTTTAAAACTATTAATCTAGAGATTGAAAGAGGATAGAGGAATTCCTGATGTAGCGGTAAAATTCGTAAATATTAGGAGGAACACCAGTGGCGAAGGCGTCTATCTGGTTCAAATCTGACGCTGAGGCGCGAAGGCGTGGGGAGCAAACA
>New.CleanUp.ReferenceOTU3848 35_1028222
TGGGGAATAGTTGACCCTGGGCGAAAGCCTGATCCAGCTATGCCGCATGAGTGATGAAGGCCTTTGGGTTGTAAAGCTCTTTTAGTGAAGAAGATAATGACGGTACTCACAGAAGAAGTCCTGGCTAACTCCGTGCCAGCAGCCGCGGTAATACGGAGAGGGCTAGCGTTATTCGGAATTATTGGGCGTAAAGGGTGCGTAGGCTGGTTAATAAGTTAAAAGTGAAATCCCGAGGCTTAACCTTGGAATTGCTTTTAAAACTATTAATCTAGAGATTGAAAGAGGATAGAGGAATTCCTGATGTAGAGGTAAAATTCGTAAATATTAGGAAGAACACCAGTGGCGAAGGCGTCTATCTGGTTCAAATCTGACGCTGAGGCGCGAAGGCGTGGGGAGCAAACA
>New.CleanUp.ReferenceOTU3853 36_1081548
TGGGGAATATTGCACAATGGGCGAAAGCCTGATGCAGCTATGCCGCGTGTGCGAAGAAGACCTTAGGGTTGTAAAGCACTTTCAGTAGGAAAGAAAAACATTAACTTAATATGTTAATAATTGACGTTCCCTTCAAAAGAAGCACCGGCTAACTCCGTGCCAGCAGCCGCGGTAATACGTGGGGTGCTAGCGTTAATCAGAATTACTGGGCGTAAATAGCGCGGAGGGGGTATATATAGTCAGATGTGAAATCCCTAAGATTAACTTAGGAACTGCATTTGAAACTAATAAACTAGAGTTTTGTAGAGGGGGGTAGAATTCCAGGTGTAGCGGTGAAATGCGCAGATATTTGGAGGAATACCAGTGGCGAAGGCGACCCCCTGGGCAAAAACTGACACTGAGGTGCGAAAGCGTGGGTAGCAAACA
>New.CleanUp.ReferenceOTU3855 25_682925
TGGGGAATATTGGACAATGGGCGAAAGCCTGATCCAGCTATGCCGCATGAGTGAAGAAGGCCCTTGGGTTGTAAAGCTCTTTTAGTGGGGAAGATAATGACGGTACCCACAGAAGAAGTCCCGGCTAACTCCGTGCCAGCAGCCGCGGTAATACGGAGAGGGCTAGCGTTATTCGGAATTATTGGGCGTAAAGGGCGCGTAGGCTGATTAATAAGTTAAGAGTGAAATCCCGAGGCTTAACCTTGGAATTGCTTTTAAAACTATTAATCTAGAGTTTGAAAGAGGAGAGAGGAATTCCGGATGTAGAGGTAAAATTCGTAAATATTAGGAGGAACACCAGTGGCGAAGGCGGCTATCTGGTTCAAATCTGACGCTGAGGCGCGAAGGCGTGGGGAGCAAACA
>New.CleanUp.ReferenceOTU3860 22_557292
TGGGGAATATTGGACAATGGGCGAAAGCCTGATCCAGCAATACCGAGTGGGTGACGAAGGCCTTAGGGTTGTAAAGCCCTTTTCAGCAGGGAAGATAATGACGGTACCTGACCAAGAAAGCCCCGGCTAACTCCGTGCCAGCAGCCGCGGTAAGACGGAGGGGGCTAGCGTTGTTCGGAATTACTGGGCGTAAAGAGTGCGTAGGCTGATTAATAAGTTAAAAGTGAAATCCCGAGGCTTAACCTTGGAATTGCTTTTAAAACTATTAATCTAGAGATTGAAAGAGGATAGAGGAATTCCTGATGTAGAGGTAAAATTCGTAAATATTAGGAGGAACACCAGTGGCGAAGGCGTCTATCTGGTTCAAATCTGACGCTGAGGCGCGAAGGCGTGGGGAGCAAACA
>New.CleanUp.ReferenceOTU3876 21_545590
TGGGGAATATTGGACAATGAGCGAAAGCTTGATCCAGCTATGTCGCGTGTGTGAAGAAGGCCTTAGGGTTGTAAAACACTTTCAACAAAGGAAGAAGAAAAAATAAAATAATAAAATATTTTTTTTGACGTTATTTGTAAAAGAAGCACCGGCTAACTTCGTGCCAGCAGCCGCGGTAATACGAGGGGTGCAAGCGTTAATCGGAATTATTGGGCGGAAAGGGTGTGTAGGTTGTTTTTAAAAGTTAATTGTTAAATATATTAAAGCAATTTAATATAGCGATTAATACTAATAAACTTGAGTATAAAAGAAGAAATTAGAATTTCAGGAGGAGAAGTGAAATGCTTAGATATCTGAAAGAATACTAGTGGCGAAGGCGTGTTTATATTTGAATACTGACACTAATACAAGAAAGCATGGGGAGCAAACA
>New.CleanUp.ReferenceOTU3881 40_1229318
TGGGGAATATTGCACAATGGGCGAAATCCTGATGCAGCTATGCCGCGTGTGCGAAGACGACCTTAGGGTTGTAAAGCACTTTCAGTAGGAAAGAAAAACATTAACTTAATCTGGTAATAATTGACGTTACCTTCAAAAGAAGCACCGGCTAACTCCGTGCCAGCAGCCGCGGTAATACGGGGGGTGCTAGCGTTAATCAGAATTACTGGGCTTAAAGAGCGCGGAGGTGGTATATTAAGTCAGATGTGAAATCCCTAAGCTTAACTTAGGAACTGCATTTGAAACTAACAAACTAGAGTGTTGTAGAGGGGGGTAGAATTCCAGGTGTAGCGGTGAAATTCGCAGATATCTGGAGGAATACCAGTGGCGAAGGCGACCCCCTGGGCAAAAACTGACACTGAGGTGCGAAAGCGTGGGTAGCAAACA
>New.CleanUp.ReferenceOTU3914 38_1163453
TGGGGAATATTGGACAATGGGCGAAAGCCTGATCCAGCTATGCCGCGTGAGTGAAGAAGGCCTTTGGGTTGTAAAGCTCTTTTAGTGAAGAAGATAATGACGGTACTCACAGAAGAAGTCCTGGATGACTCCGTGCCAGCAGCCGCGGTAATACGGAGAGGGCTAGGGTGATTCGGAATTATTGGGCGTAGAGTGAGCGTAGGCTGATTAATAAGTTAAAAGTGAAATCCCGAGGCTTAACCTTGGAATTGCTTTTAAAACTATTAATCTAGAGATTGAAAGAGGATAGAGGAATTCCTGATGTAGAGGTAAAATTCGTAAATATTAGGAGGAACACCAGTGGCGAAGGCGTCTATCTGGTTCAAATCTGACGCTGAGGCGCGAAGGCGTGGGGAGCAAACA
>New.CleanUp.ReferenceOTU3919 32_920096
TGGGGAATTTTGGACAATGGGCGAAAGCCTGATCCAGCTATGCCGCATGAGTGAAGAAGGCCTTTGGGTTGTAAAGCTCTTTTAGTGAAGACGATAATGACGGTACTCACAGAAGAAGTCCTGGCTAACTCCGTGCCAGCAGCCGCGGTAATACGGAGAGGGCTAGCGTTATTCGGAATTATTGGGCGTAAAGGGCGCGTAGGCGGAGTAATAAGTTAAAAGTGAAAACCCGAGGCTTAACCTTGGAATTGCTTTTAAAACTATTGATCTAGAGATTGAAAGAGGATAGAGGAATTCCTGGTGTAGGGGTAAAATTCGTAAATATTAGGAGGAACACCTGTGGCGAAGGCGTCTATCTGGTTCAAATCTGACGCTGAGGCGCGAAGGCGTGGGGAGCAAACA
>New.CleanUp.ReferenceOTU3923 39_1190133
TGGGGAATATTGGACAATGGGCGAAAGCCTGATCCAGCTATGCCGCATGAGTGATGAAGGCCTTTGGGTTGTAAAGCTCTTTTAGTCGAGAAGATAATGACTGTACTGACAGAAGAAGTCCTGGCTAACTCCGTGCCAGCAGCCGCGGTAATACGGAGGGGGCTAGCGTTATTCGGAATTATTGGGCGTAAAGGGCGCGTCGGCTGATTAATAAGTTAAAAGTGAAATCCCGAGGCTTAACCTTGGAATTGCTTTTAAAACTATTAATCTAGAGATTGAAAGAGGATAGAGGAATTCCTGATGTAGAGGTAAAATTCGTAGATATTAGGAGGAACACCAGTGGCGAAGGCGTCTATCTGGTCCAACTCTGACGCTGAGGCGCGAAGGCGTGGGGAGCAAACA
>New.CleanUp.ReferenceOTU3927 35_1013695
TGGGGAATATTGGACAATGGGCGAAAGCCTGATCCAGCTATGCCGCATGAGTGAAGAAGGCCTTCGGGTTGTAAAGCTCTTTTAGTGAAGAAGATAATGACGGTACTCACAGAAGAAGTCCTGGCTAACTCCGTGCCAGCAGCCGCGGTAATACGGAGAGGGCTAGCGTTATTCGGAATTATTGGGCGTAAAGGGCGCGTAGGCTGATTAATAAGTTAAAAGTGAAATCTCGAGGCTTAACCTTGGAATTGCTTTTAAAACTAATAATCTAGAGAGTGAAAGAGGGTAGAGGAATTCCGGATGTAGAGGTAAAATTCGTAAATATCAGGAGGAACACCAGTGGCGAAGGCGGCTACCTGGTTCAAATCTGACGCTGAGGCGCGAAAGCGTGGGGAGCAAACA
>New.CleanUp.ReferenceOTU3930 39_1184646
TGGGGAATATTGCACAATGGGCGAAAGCCTGATGCAGCTATGCCGCGTGTGCGAAGAAGACCTTAGGGTTGTAAAGCACTTTCAGTAGGAAAGAAAAACATTAACTTAATATGTTAATAATTGACGTTACCTTCAAAAGAAGCACCGGCTAACTCCGTGCCAGCAGCCGCGGTAATACGGGGGGTGCTAGCGTTAATCAGAATTACTGGGCGTAAAGAGCGCGTAGGTGGTATATTAAGTCAGATGTGAAATCCCTAAGCTTAACTTAGGAACTGCATTTAAAATAAATAAACTAGAGTTTTTTAGAGGGGGGTAAAATTCCAGGTGTAGCGGTGAAATGGGCAGATAGTTGGAGGAATACCAGTGGCGAAGGCGACCCCCTGGGCAAAAACGGACACTGGGGTGCGAAAGCGTGGGTAGCAAACA
>New.CleanUp.ReferenceOTU3940 35_1045042
TGGGGAATATTGCACAATGGGCGAAAGCCTGATGCAGCTATGCCGCGTGTGCGAAGAAGACCTTAGGGTTGTAAAGCACTTTCAGTAGGAAAGAAAAACATTAACTTAATATGTTAATAATTGACGTTACCTTCAAAAGAAGCACCGGCTAACTCCGTGCCAGCAGCCGCGGTAATACGGGGGGTGCTAGCGTTAATCAGAATTACTGGGCGTAAAGAGCGCGTAGGTGGTATATTAAGTCAGATGTGAAATCCCTAAGCTTAACTTAGGAACTGCATTTGAACCTAATAAACTAGAGTTTTGTAGAGGGGGTTAAAATCCCAGGGGTAGGGGTGAAATGCGCAGATATTTGGGGGAATACCAGTGGCGAAGGCGACCCCCTGGGCAAAAACTGACACGGGGGTGCGAAAGCGTGGGTAGCAAAC
>New.CleanUp.ReferenceOTU3942 35_1045044
TGGGGAATCTTGCACAATGGGCGAAAGCCTGATGCAGCTATGCCGCGTGTGCGAAGAAGACCTTAGGGTTGTAAAGCACTTTCAGTAGGGAAGAAAAACATTAACTTAATATGTTAATAATTGACGTTACCTTCAAAAGAAGCACCGGCTAACTCCGTGCCAGCAGCCGCGGTAATACGGGGGGGGCTAGCGTTAATCAGAATTACTGGGCGAAAAGAGCGCGTAGGGGGTATATTAAGTCAGATGTGAAATCCCTAAGCTTAACTTAGGAAATGCATTTGAAACTAATAAACTAGAGTTTTGTAGAGGTGGGTAGAATTCCAGGTGTAGCGGTGAAATGCGCAGATATTTGGAGGAATACCAGTGGCGAAGGCGACCCCCTGGGCAATAACTGACACTGAGGTGCGAAAGCGTGGGTAGCAAAC
>New.CleanUp.ReferenceOTU3957 9_281215
TTTTTCCTTTTGTCCCCTGTGCGCCCGCCTGATCCAGCAATGCCGCGTGAGTGAAGAAGGCCTTAGGGTTGTAAAGCTCTTTTATCAGGAAAGAAACGAATTAATATAATACATTAATTTAATGACGGTACCTGAAGAATAAGCACCGGCTAACTACGTGCCAGCAGCCGCGGTAATACGTAGGGTGCGAGCGTTAATCGGAATTATTGGGCGTAAAGCGTACGTAGGCGGTGTTGTAAGACAGATGTGAAATGCCCGGGCTCAACCTTGGAATTGCATTTGTGACTGCAAAGCTAGAGTGTGTCAGAGGGAGATAGAATTTCACATGTAGCAGTGAAATGCGTAGATATGTGGAGGAATACCGATGGCGAAGGCAGTCTCCTGGGCTAACACTGACGCTCATGTACGAAAGCGTGGGGAGCAAACA
>New.CleanUp.ReferenceOTU3967 37_1102343
TGGGGAATATTGCACAATGGGCGAAAGCCTGATGCAGCTATGCCGCGTGTGTGAAGAAGACCTTAGGGTTGTAAAGCACTTTCAGTAGGAAAGAAAAACATTAACTTAATATGTTAATAATTGACGTTACCTTCAAAAGAAGCACCGGCTAACTCCGTGCCAGCAGCCGCGGTAATACGGGGGGTGCGAGCGTTAATCAGAATTACTGGGCGTAAAGAGCGCGTAGGTGGTATAGTAAGTCAGATGTGAAATCCCTAAGCTTAACTTAGGAACTGCATTTGAAACTAATAAACCAGAGTTGTGTGGAGGGGGGTAGAATTCCAGGTGTAGCGGTGAAATGCGCAGATATTTGGAGGAATACCAGTGACGAAGGCGACCCCCTGGGCAAAAACTGCCACTGAGGTGCGAAAGCGTGGGTAGCAAAC
>New.CleanUp.ReferenceOTU3974 25_662552
TGGGGAATATTGGACAATGGGCGAAAGCCTGATCCAGCTATGCCGCATGAGTGAAGAAGGCCTTTGGGTTGTAAAGCTCTTTTAGTGAGGAAGATAATGACGGTACTCACAGAAGAAGTCCTGGCTAACTCCGTGCCAGCAGCCGCGGTAATACGGAGAGGGCTAGCGTTATTCGGAATTATTGGGCGTAAAGGGTGCGTAGGATGATTAATAAGTTAAAAGTGAAATCCCGGGGCTTAACCTTGGAATTGCTTTTAAAACTGTTAATCTAGAGTTTGGAAGAGGAGAGAGGAATTCCAGATGTAGAGGTAAAATGCGTAGATATTAGGAGGAACACCAGTGGCGAAGGCGTCTATCTGGTTCAAATCTGACGCTGAGGCGCGAAAGCGTGGGGAGCAAACA
>New.CleanUp.ReferenceOTU3979 40_1210442
TGGGGAATATTGCACAATGGGCGAAAGCCTGATGCAGCTATGCCGCGTGTGCGAAGAAGACCTTAGGGTTGTAAAGCACTTTCAGTAGTAAAGAAAAACATTAACTTAATATGTTAATAATTGACGTTACCTTCAAAAGAAGCACCGGCTAACTCCGTGCCAGCAGCCGCGGTAATACGTGGGTGGCTAGCTTTAATCAGAATTACTTGGCGTAAAGAGCTCGTAGGTGGTATATGAAGTCAGATTTGAAATCCCTAAGCTTAACTTAGGAACTGCATTTGAAACTAATAAACTAGAGTTTTGTAGAGGGGGGTAGAATTCCAGGTGTAGCGGTGAAATGCGCAGATATTTGGAGGAATACCAGTGGCGAAGGCGACCCCCTGGGCAAAAACTGACACTGAGGTGCGAAAGCGTGGGTAGCAAACA
>New.CleanUp.ReferenceOTU3981 37_1131827
TGGGGAATATTGGACAATGGGCGAAAGCCTGATCCAGCTATGCCGCATGAGTGAAGAAGGCCTTTGGGTTGTAAAGCTCTTTTAGTGAAGAAGATAATGACGGTACTCACAGAAGAAGTCCTGGCTAACTCCGTGCCAGCAGCCGCGGTAATACGGAGAGGGCTAGCGTTATTCGGAATTATTGGGCGTAAAGGGCGCGTAGGCTGATTAATAAGTTAAAAGTGAAATCCCGAGGCTTAACCTTTGAATTGCTTTTAAAAATATTAATCTAGAGATTTGAAGAGGGAAGAGGAATTCCCTGTGGAGAGGTTAAATT
>New.CleanUp.ReferenceOTU4007 24_623756
TGGGGAATATTGGACAATGAGCGAAAGCTTGATCCAGCTATGTCGCGTGTGTGAAGAAGGCCTTAGGGTTGTAAAACACTTTCAACAAAGGAAGAAGAAAAAATAAAATAATAAAATATTTTTTTTGACGTTATTTGTAAAAGAAGCACCGGCTAACTTCGTGCCAGCAGCCGCGGTAATACGAGGGGTGCAAGCGTTAATCGGAATTATTGGGCGTAAAGGGTGTGTAGGTTGTTTTTAAAAGTTAATTGTTAAATATATTAAAGCAATTTAATATAGCGATTAATACTAATAAACTTGAGTATAAAAGAAGAAATTAGAATTTCAGGAGTAGCAGTGAAATGCTTAGATATCTGAAAGAATACTAGTGGCGAAGGCGTTTTTCTATTTTAATACTGACACTGAGGTGCGAAAGCGTGGGTAGCAAACA
>New.CleanUp.ReferenceOTU403 32_930471
TGGGGAATCTTGCACAATGGGCGAAAGCCTGATGCAGCTATGCCGCGTGTGCGAAGAAGACCTTCGGGTTGTAAAGCACTTTCAGTAGGGAAGAAAAACATTGACTTAATATGTCAATAGTTGACGTTACCTTCAAAAGAAGCACCGGCTAACTACGTGCCAGCAGCCGCGGTAATACGGGGGGTGCAAGCGTTAATCAGAATTACTGGGCGTAAAGAGCGCGTAGGTGGTATATTAAGTCAGATGTGAAATCCCTAAGCTTAACTTAGGAACTGCAGTTGAAACTAATAAACTAGAGTTTTGTAGAGGGGGGTAGAATTCCAGGTGTAGCGGTGAAATGCGCAGATATTTGGAGGAATACCAGTGGCGAAGGCGACCCCCTGGGCAAAAACTGACACTGAGGTGCGAAAGCGTGGGTAGCAAACA
>New.CleanUp.ReferenceOTU4043 22_577801
TGGGGAATATTGGACAATGGGCGAAAGCCTGATCCAGCTATGCCGCATGAGTGAAGAAGGCCTTTGGGTTGTAAAGCTCTTTTAGTGAGGAAGATAATGACGGTACTCACAGAAGAAGTCCTGGCTAACTCCGTGCCAGCAGCCGCGGTAAGACGGAGGGGGCTAGCGTTGTTCGGAATTACTGGGCGTAAAGAGTGCGTAGGCGGTTTAGTAAGTTGGAAGTGAAAGCCCGAGGCTTAACCTCGGAACTGCTTTCAAAACTACTAATCTAGAGTGTAGTAGGGGATGATGGAATTCCTAGTGTAGAGGTGAAATTCTTAGATATTAGGAGGAACACCGGTGGCGAAGGCGGTCATCTAGGCTACAACTGACGCTGATGCACGAAAGCGTGGGGAGCAAACA
>New.CleanUp.ReferenceOTU407 24_638459
TGGGGAATAATGCACAATGGGCGAAAGCCTGATGCAGCTATGCCGCGTGTGCGAAGAAGACCTTAGGGTTGTAAAGCACTTTCAGTAGGAAAGAAAAACATTAACTTAATATGTTAATAATTGACGTTACCTTCAAAAGAAGCACCGGCTAACTCCGTGCCAGCAGCCGCGGTAATACGGGGGGTGCTAGCGTTAATCAGAATTACTGGGAGTAAAGAGCGCGTAGGTGGTATATTAAGTCAGATGTGAAATCACTAAGCTTAACTGAGGAACTGCATGTGAAACTAATAAACTAGAGTTTTGTAGAGGGTGGTAGAATTCCAGGTGTAGCGGTGAAATGCGCAGATAGTTGGAGGAATACCAGTGGCGAAGGCGACCCCCTGGGCAAAAACTGACACTGAGGTGCGAAAGCGTGGGTAGCAAACA
>New.CleanUp.ReferenceOTU409 36_1083134
TGGGGAATATTGGACAATGGGCGAAAGCCTGATCCAGCTATGCCGCATGAGTGAAGAAGGCCTTTGGGTTGTAAAGCTCTTTTAGTGAAGAAGATAATGACGGTACTCACAGAAGAAGTCCTGGCTAACTCCGTGCCAGCAGCCGCGGTAATACGAAGAGGGCTAGCGTTATTCGGAATTATTGGGCGTAAAGGGCGCGTATGCTGATTAATAAGTTAAAAGTGAAAGCCCGAGGCTTAACCTTGGAATTGCTTTTAAAACTATTAATCTAGAGATTGACAGAGGATAGTGGAATTCCTGATGTAGCGGTAAGATTCGTAAATATTAGGAGGAACACCAGTGGCGAAGGCGTCTATCTGGT
>New.CleanUp.ReferenceOTU4093 36_1065207
TGGGGAATATTGGACAATGGGCGAAAGCCTGATCCAGCTATGCCGCGTGAGTGAAGAAGGCCTTCGGGTTGTAAAGCTCTTTTAGTGAAGAAGATAATGACGGTACTCACAGAAGAAGTCCTGGCTAACTACGTGCCAGCAGCCGCGGTAATACGGAGAGGGCTAGCGTTATTCGGAATTATTGGGCGTAAAGGGCGCGTAGGCTGATTAATAAGTTAAAAGTGAAATCCCGAGGCTTAACCTTGGAATTGCTTTTAAAACTATTAATCTAGAGATTGAAAGAGGATGATGGAATTCCTGGTGTAGCGGTAAAATGCGTAGATATTGGGAGGAACACCAGTGGCGAAGGCGTCTATCTGGTTCAAATCTGACGCTGAGGCGCGAAGGCGTGGGGAGCAAACA
>New.CleanUp.ReferenceOTU4098 36_1065118
TGGGGAATATTGGACAATGGGCGAAAGCCTGATCCAGCTATGCCGCATGAGTGAAGAAGGCCTTTGGGGTGTAAAGCTCTTTTAGTGAAGAAGATAATGACGGTACTCACAGAAGAAGTCCTGGCTAACTCCGTGCCAGCAGCCGCGGTAATACGGAGAGGGCTAGCGTTATTCGGGATTATTGGGCGTAAAGGGCGCGGAGGCTGATTAATAAGTTAAAAGTGAAATCCCGAGGCTTAACCTTGGAATTGCTTTTAAAACTATTAATCTAGAGATTGAAAGAGGATAGCGGAATTCCTGATGTAGCAGTAAAATTCGTAAATATTAGGAGGAACACCAGGGGCGAAGGCGTCTATCTGGTTCAAATCTGACGCTGAGGCGCGAAGGCGTGCGGAGCAAACA
>New.CleanUp.ReferenceOTU4102 39_1194347
TGGGGAATATTGCACAATGGGCGAAAGCCTGATGCAGCTATGCCGCGTGTGCGAAGAAGACCTTAGGGTTGTAAAGCACTTTCAGTAGGAAAGAAAAACATTAACTTAATATGTTAATAATTGACTTTACCTTCAAAAGAAGCACCGGCTAACTCCGTGCCAGCAGCCGCGGTCATACGGGGGGGGCGAGCGTTAATCAGAATTACTGGGCGTAAAGAGCTCGTAGGTGGTATATTAAGTCAGATGTGAAATCCCTAAGCTTAACTTAGGAACTGCATTTGAAACTAATAAACTAGAGTTTTGTAGAGGGGGGTAGAATTCCTGGTGTAGCGGTGAAATGCGCAGATATTTGGAGGAATACCAGTGGCGGAGGCGTCCCCCTGGGCAAAAACTGACGCTGAGGTGCGAAAGCGTGGGTAGCAAACA
>New.CleanUp.ReferenceOTU4111 33_938748
TGGGGAATATTGGACAATGGGCGAAAGCCTGATCCAGCTATGCCGCATGAGTGAAGAAGGCCTTTGGGTTGTAAAGCTCTTTTAGTGAAGAAGATAATGACGGTACTCACAGAAGAAGTCCTGGCTAACTCCGTGCCAGCAGCCGCGGTAATACGGAGAGGGCGAGCGTTATTCGGAATTATTGGGCGTAAAGGGCGCGTAGGCGGATTAATAAGTTAGAAGTGAAATCCCGAGGCTTAACCTAGGACTTGCTTTTAAAACTATTGAGCTAGAGATTGAGAGAGGATAGTGGAATTCCTGATGTAGAGGTAAAATGCGTAAATATTAGGAGGAACACCAGTGGCGAAGGCGTCTATCTGGTTCAAATCTGACGCTGAGGCGCGAAGGCGTGGGGAGCAAACA
>New.CleanUp.ReferenceOTU4124 33_952531
TGGGGAATATTGGACAATGGGCGAAAGCCTGATCCAGCTATGCCGCATGAGTGAAGCAGGCCTTTGGGTTGTAAAGCTCTTTTAGTGAAGAAGATAATGACGGTACTCACAGAAGAAGTCCTTGCTAACTCCGTGCCAGCAGCCGCGGTAATACTGAGAGGGCTAGAGTTATTTGGAAGGATGGGGCGTAAAGGGCGCGTAGGCTGATTAATAAGTTAAAAGTGAAATCCCGAGGCTTAACCTTGGAATTGCTTTTAAAACTATTAATCTAGAGATTGAAAGAGGATAGAGGAATTCCTGATGTAGAGGTAAAATTCGTAAATATTAGGAGGAACACCAGTGGCGAAGGCGTCTATCTGGTTCAAATCTGACGCTGAGGCGCGAAGGCGTGGGGAGCAAACA
>New.CleanUp.ReferenceOTU4127 37_1129858
TGGGGAATATTGCACAATGGGCGAAAGCCTGATGCAGCTATGTCGCGTGTGCGAAGAAGACCTTAGGGTTGTAAAGCACTTTCAGTAGGAAAGAAAAACATTCACTTAATATGTTAATAATTGACGTTACCTTCAAAAGAAGCACCGGCTAACTCCGTGCCAGCAGCCGCGGTAATACGGGGGGTGCTAGCGTTAATCCGAATTACTGGGCGTAAAGAGCGCGTAGGTGGTATATTAAGTCAGATGTGAAATCCCTAAGCTTAACGTAGGAACTGCATTTGAAGCTAATAAACTAGAGGTTTGGAGAGGGGGGTAGAATTCCAGGTGTAGCGGTGAAATGCGCAGATATTTGGAGGAATACCAGTGGCGAAGGCGACCCCCTGGGCAAAAACTGACACTGAGGTGCGAAAGCGTGGGGAGCAAACA
>New.CleanUp.ReferenceOTU4135 14_405393
TTTTTCCTCTTTCCCCCTGTGCGCAAGCCTGATGCAGCTATGCCGCGTGTGCGAAGAAGGCCTTAGGGTTGTAAAGCACTTTCAGTAGGAAAGAAAAATATTAATTTAATATATTAATAATTGACGTTACCTTCAAAAGAAGCACCGGCTAACTCCGTGCCAGCAGCCGCGGTAATACGGGGGGTGCTAGCGTTAATCAGAATTAATGGGCGTAAAGAGCGCGTAGGTGGTATATTAAGTCAGATGTGAAATCCCTAAGCTCAACTTAGGAACTGCATTTGAAACTAATACACTAGAGTTTTGTAGAGGGGGGTAGAATTCCAAGTGTAGCGGTGAAATGCGTAGATATTTGGAGGAATACCAGTGGCGAAGGCGACCCCCTGGGCAAAAACTGACACTAAGGTGCGAAAGCGTGGGGAGCAAACA
>New.CleanUp.ReferenceOTU4136 2_40910
TAAGGAATATTGGGCAATGGACGAAAGTCTGACCCAGCCATGCCGCGTGGAGGATGAAGGTCCTCTGGATTGTAAACTTCTTTTATCTGGGAAGAAACCCACGGTTTCCACTGTGGTTGACGGTACCAGATGAATAAGCACCGGCTAACTCCGTGCCAGCAGCCGCGGTAATACGGAGGGTGCAAGCGTTATCCGGATTCACTGGGTTTAAAGGGTGCGTAGGCGGGTTGCCAAGTCCGTGGTGAAATCTCTGAGCTTAACTCAGAAACTGCCGTGGATACTGGTAATCTTGAATATCGCGGAGGTAAGCGGAATATGTCATGTAGCGGTGAAATGCTTAGATATGACATAGAACACCGATAGCGAAGGCAGCTTACTACACGATCATTGACGCTGAGGCACGAAAGCGTGGGGAGCAAACA
>New.CleanUp.ReferenceOTU4137 2_60645
TGGGGAATTTTGGACAATGGGCGAAAGCCTGATCCAGCAATGCCGCGTGAGTGAAGAAGGCCTTAGGGTTGTAAAGCTCTTTTATCAGGAAAGAAACGAATTAATATAATACATTAATTTAATGACGGTACCTGAAGAATAAGCACCGGCTAACTACGTGCCAGCAGCCGCGGTAATACGTAGGGTGCGAGCGTTAATCGGAATTATTGGGCGTAAAGCGTACGTAGGCGGTTTTGTAAGACAGATGTGAAATGCCCGGGCTCAACCTTGGAATTGCGTTTGTGACTGCATGACTAGAGTGTGGCAGAGGGGGATAGAATTTCACATGTAGCGGTGAAATGCGTAGATATGTGGAGGAATACCGATGGCGAAGGCGGTCTCCTGGGATAACACTGACGCTCATGTGCGAAAGCGTGGGGAGCGAACA
>New.CleanUp.ReferenceOTU4142 48_1281039
TGGGGAATTTTGGACAATGGGCGAAAGCCTGATCCAGCAATGCCGCGTGAGTGAAGAAGGCCTTAGGGTTGTAAAGCTCTTTCGCCGGAGAAGATAATGACGGTATTCGGAGAAGAAGCCCCGGCTAACTTCGTGCCAGCAGCCGCGGTAATACGAAGGGGGCGAGCGTGGTTCGGAATAACTGGGCGTAAAGGGCTCGTAGGCGGGCGATTAAGTTAGAGGTGAAATCGCAGGGCTCAACCTTGGAACTGCCTTTAATACTTGTTGTCTAGAGTTTAGGAGAGGGTAGTAGAATTCCGAGTGTAGAGGTGAAATTCGTAGATATTCGGAGGAACACCGGTGGCGAGGGCGGCTCACTGGCCTGATACTGACGCTGAGGCGCGAAAGCGTGGGGAGCAAACA
>New.CleanUp.ReferenceOTU4147 36_1088373
TGGGGAATATTGCACAATGGGCGAAAGCCTGATGCAGCTATGCCGCGTGTGCGAAGACGGCCTTAGGGTTGTAAAGCACTTTCAGTAGGAACGAAAAACATTAACTTAATATGTTAATAATAGACGTTACCTACAAAAGAAGCACCGGCTAACTCCGTGCCAGCGGCCGCGGTAATACGGGGGGTGCTAGCGTTAATCAGAATTACTGGGCGTAAAGAGCGCGTAGGTGGTATATTACGTCAGATGTGAAATCCCTAAGCTTAAATTAGGAACTGCATTTGAAACTAATAAACTAGAGGTTTGTAGAGGGGGGTAGAATTCCAGGTGTAGCGGTGAAATGCGCAGATATTTGGAGGAATACCAGTGGCGAAGGCGACCCCCTGGGCAAAAACTGACACTGAGGTGCGAAAGCGTGGGTAGCAAACA
>New.CleanUp.ReferenceOTU4161 2_64142
TGGGGAATATTGGACAATGGGCGAAAGCCTGATCCAGCGACGCCGCGTGTGTGAAGAAGGCCTGCGGGTTGTAAAGCACTTTTAGTGGGGATGAAAAGCCCAGACCTAATACGTCCGGGTCTTGACCTAACCCACAGAAAAAGCACCGGCTAACTCTGTGCCAGCAGCCGCGGTAATACAGAGGGTGCGAGCGTTAATCGGAATTACTGGGCGTAAAGCGTGCGTAGACGGTTGTGTAAGTCGGATGTGAAAGCCCCGGGCTCAACCTGGGAATTGCATTCGAGACTGCACGGCTAGGGTGCGGAAGAGGGAAGCGGAATTTCCGGTGTAGCGGTGAAATGCGTAGATATCGGAAGGAACACCAGTGGCGAAAGCGGCTTCCTGGTCCAGCACCGACGTTGAGGCACGAAAGCGTGGGGAGCAAACA
>New.CleanUp.ReferenceOTU4184 4_102483
TTTTTCCTTTTTTCCCATGGTCTAAAGCCTGATCCAGCAATGCCGCGTGAGTGAAGAAGGCCTTAGGGTTGTAAAGCTCTTTTATCAGGAAAGAAACGAATTAATATAATACATTAATTTAATGACGGTACCTGAAGAATAAGCACCGGCTAACTACGTGCCAGCAGCCGCGGTAATACGAAGGGTGCGAGCGTTAATCGGAATTATTGGGCGTAAAGAGTACGTAGGCGGTTTTGTAAGACAGATGTGAAATGCCCGGGCTCAACCTTGGAATTGCTTTTGTAACTGCAAAGCTAGAGTGTGTCAGAGGGAGATAGAATTTCACATGTAGCAGTGAAATGCGTAGATATGTGGAGGAATACCGATGGCGAAGGCAGTCTCCTGGGATAACACTGACGCTCATGTACGAAAGCGTGGGGAGCAAACA
>New.CleanUp.ReferenceOTU4187 1_15633
TGGGGAATTTTGGACAATGGGCGAAAGCCTGATCCAGCAATGCCGCGTGTGTGAAGAAGGCCTTAGGGTTGTAAAGCTCTTTTATCAGGGAAGAAACGAATTAATATAATACATTACTTTAATGACGGTACCTGCAGAATAAGCACCGGCTAACTACGTGCCAGCAGCCGCGGTAATACGGAGGGTGCGAGCGTTAATCGGAATTATTGGGCGTAAAGCGTGCGTAGGCGGTTTTGTAAGACAGATGTGAAATGCCCGGGCTCAACCTTGGAATTGCATTTGTGACTGCAAAGCTAGAGTGTGGCAGAGGGAGGTAGAATTTCACATGTAGCGGTGAAATGCGTAGATATGTGGAGGAATACCGATGGCGAAGGCAGTCTCCTGGGATAACACTGACGCTGATGTGCGAAAGCGTGGGGAGCAAACA
>New.CleanUp.ReferenceOTU4188 40_1209378
TTTTTCCTCTTTCCCCCTTTTCTCCCTCCTTATTCCTCTATTCCTCTTGTTCGACGCAGACCTTAGGGTTGTAAAGCACTTTCAGTAGGAAAGAAAAACATTAACTTAATATGTTAATAATTGACGTTACCTTCAAAAGAAGCACCGGCTAACTCCGTGCCAGCAGCCGCGGTAATACGGGGGGTGCTAGCGTTAATCAGAATTACTGGGCGTAAAGAGCGCGTAGGTGGTATATTAAGTCAGATGTGAAATCCCTAAGCTTAACTTAGGAACTGCATTTGAAACGAATAAACTAGAGGTTTGTAGAGGGGGGTAGAATTCCAGGTGTAGCGGTGAAATGCGCAGATATTTGGAGGAATACCAGTGGCGAAGGCGACCCCCTGGGCAAAAACTGACACTGAGGTGCGAAAGCGTGGGTAGCAAACA
>New.CleanUp.ReferenceOTU4204 7_220694
TGGGGAATCTTGCGCAATGGCCGAAAGGCTGACGCAGCGACGCCGCGTGCGGGAGGAAGCCCTTCGGGGTGTAAACCGCTGTCAGGGGGGACGAAAGGCGGGGCTTGGAATACGGGTCCTGCTTGACGGTACCTCCAGAGGAAGCGCCGGCTAACTCCGTGCCAGCAGCCGCGGTAAGACGGAGGGCGCGAGCGTTGTTCGGAATCACTGGGCGTAAAGCGCGCGCAGGCGGACGAGGAAGTCAGGGGTGAAAGTCCGGGGCTCAACTCCGGGATGGCCTCTGATACTCCTGGTGTAGGGACCGGTAGAGGCCGGTGGAATTCCCGGTGTAGCGGTGGAATGCGTAGAGATCGGGAAGAACACCAGTGGCGAAGGCGGCCGGCTGGGCCGGTAAGCCCCGTTAGGGGTCTCCGACGCTGAGGCGCGAAAGCGTGGGGAGCAAACA
>New.CleanUp.ReferenceOTU4209 31_865438
TGGGGAATATTGGACAATGGGGGAAAGAAGGTTCTATATATGGCGCATGAGTGAAGAAGGCCTTTGGGTTGTAAAGCTCTTTTAGTGAAGAAGATAATGACGTTACTCACAGAAGAAGTCCTGGCTAAATCCGTGCCAGCAGCCGCGGTAATACGGAGAGGGCTAGCGTTATTCGGAATTATTGGGCGTAAAGGGCGCGTAGGCTGATTAATAAGTTAAAAGTGAAATCCCGAGGCTTAACCTTGGAATTGCTTTTAAAACTATTAATCTAGAGATTGAAAGAGGATAGAGGAATGACTGATGTAGAGGTAAAATTCGTAAATATTAGGAGGAACACCAGTGGCGAAGGCGTCTATCTGGTTAAAATCTGACGCTGAGGCGCGAAGGCGTGGGGAGCAAACA
>New.CleanUp.ReferenceOTU4219 22_570917
TGGGGAATATTGGACAATGGGCGAAAGCCTGATCCAGCAATACCGAGTGGGTGACGAAGGCCTTTGGGTTGTAAAGCTCTTTTAGTGAGGAAGATAATGACGGTACTCACAGAAGAAGTCCTGGCTAACTCCGTGCCAGCAGCCGCGGTAATACGGAGAGGGCTAGCGTTATTCGGAATGATTGGGCGTAAAGGGCGCGTAGGCTGATTAATAAGTTAAAAGTGAAATCCCGAGGCTTAACCTTGGAATTGCTTTTAAAACTATTAATCTAGAGATTGAAAGAGGATAGAGGAATACCTGATGTAGAGGTAAAATTCGTAAATATTAGGTGGAACACCAGTGGCGAAGGCGTCTATCTGGTTCAAATCTGACGCTGATGCGCGAAGGCGTGGGGAGCAAACA
>New.CleanUp.ReferenceOTU4224 19_474719
TGGGGAATATTGCCCCCTTTTCTCCCTCCTTCTTCCTCTATGCCGCGTGTGCGAAGAAGGCCTTAGGGTTGTAAAGCACTTTCAGTAGGAAAGAAAAATATTAATTTAATATATTAATAATTGACGTTACCTTCAAAAGAAGCACCGGCTAACTCCGTGCCAGCAGCCGCGGTAATACGGTGGGTGCTAGCGTTAATCAGAATTACTGGGCGTAAAGAGCGCGTAGGTGGTATATTAAGTCAGATGTGAAATCCCTAAGCTCAACTTAGGAACTGCATTTGAAACTAATACACTAGAGTTTTGTAGAGGGGGGTAGAATTCCAAGTGTAGCGGTGAAATGCGTAGATATTTGGAGGAATACCAGTGGCGAAGGCGACCCCCTGGGCAAAAACTGACACTAAGGTGCGAAAGCGTGGGGAGCAAACA
>New.CleanUp.ReferenceOTU4225 39_1197791
TGGGGAATATTGCACAATGGGCGAAAGCCTGATGCAGCTATGCCGCGTGTGCGAAGCAGACCTTAGGGTTGTAAAGCACTTTCAGTAGGAAAGAAAAACATTAACTTAATATGTTAATAATTGACGTTACCTTCAAAAGAAGCACCGGCTAACTCCGTTCCAGCAGCCTCGGTAATACGGGGGGGTCTAGCGTTAATCATAATTACTGGGCGTAAAGAGCGCGTAGGTGTTATATTAAGTCAGATGTGAAATCCCTAAGCTTAACTTAGGAACTGCATTTGAAACTAATAAACTAGAGTTTTGTAGAGGGGGGTAGAATTCCAGGTGTAGCGGTGAAATGCGAAGATATTTGGAGGAATACCAGTGGCGAAGGCGACCCCCTGGGCAAAAACTGACACTGAGGTGCGAAAGCGTGGGTAGCAAACA
>New.CleanUp.ReferenceOTU4237 36_1077124
TGGGGAATATTGGACAATGGGCGAAAGCCTGATCCAGCTAGGCCGCAGGAGGGAAGAAGGCCTTTGGGTTGTAAAGCTCTTTTAGTGAAGAAGATAATGACGGTACTCACAGAAGAAGTCCTGGCTAACTCAGTGCCAGCAGCCGCGGTAATACGGAGAGGGAGAGCGTTATTCGGAATTATTGGGCGTAAAGGGCGCGTAGGCTGATTAATAAGTTAAAAGTGAAATCCCGAGGCTTAACCTTGGAATTGCTTTTAATACTATTAATCTAGAGCTTGAAAGAGGATAGAGGAATTCCTGATGTAGAGGTAAAATTCGTAAATATTAGGAGGAACACCAGTGGCGAAGGCGTCTATCTGGTTCAAATCTGACGCTGAGGCGCGAAGGCGTGGGGAGCAAACA
>New.CleanUp.ReferenceOTU4240 32_921373
TGGGGAATATTGGACAATGGGCGAAAGCCTGATCCAGCTATGCCGCATGAGTGAAGAAGGCCTTTGGGTTGTAAAGCTCTTTTAGTGATGAAGATAATGACGGTACTCACAGAAGAAGTCCTGGCTAACTCCGTGCCAGCAGCCGCGGTAATACGGAGAGGGCTAGCGTTGTGCGGAATTATTGGGCGTAAAGGGCGCGTAGGCTGATTAATAAGTTAAAAGTGAAATCCCGAGGCTTAACCTTGGAATTGCTTTTAAAACTATTAATCTAGAGATTGTAAGAGGATAGAGGAATTCCTGATGTAGCGGTGAAATTCGTAAATATTAGGAGGAACACCAGTGGCGAAGGCGGCTATCTGGGTCAAATCTGACGCTGAGGCGCGAAAGCGTGGGGAGCAAACA
>New.CleanUp.ReferenceOTU4242 40_1227330
TGGGGAATATTGCGCAATGGGCGAAAGCCTGATGCAGCTATGCCGCGTGTGCGAAGAAGACCTTAGGGTTGTAAAGCACTGTCAGTAGGGAAGAAAAACATTAACTTAATATGTTAATAATTGACGTTACCTTCAAAAGAAGCACCGGCTAACTCCGTGCCAGCAGCCGCGGTAATACGGGGGGTGCAAGCGTTAATCAGAATTACTGGGCGTAAAGAGCGCGTAGGTGGTATATTAAGTCAGATGTGAAATCCCTAAGCTTAACTTAGGAACTGCATTTGAAACTAATAAACTAGAGTTTTGTAGAGGGAGGTAGAATGCCAGGTGTAGCGGTGAAATGCGCAGATATCTGGCGGAACACCAGTGGCGAAGGCGACCCCCTGGGCGAAAACTGACACTGAGGTGCGAAAGCGTGGGTAGCAAACA
>New.CleanUp.ReferenceOTU4292 35_1028115
TGGGGAATATTGGACAATGGGCGAAAGCCTGATCCAGCTATGCCGCATGAGTGAAGAAGGCCTTTGGGTTGTAAAGCTCTTTTAGTGAAGAAGATAATGACGGTACTCACAGAAGAAGTCCTGGCTAACTCCGTGCCAGCAGCCGCGGTAATACGGAGAGGGCTAGCGTTATTCGGAATTATTGGGCGTAAAGGGCGCGTAGGCTGATTAATAAATTAAAAGTGAAATCCCGAGGCTTAACCTTGGAATTGCTTTTAAAATGATTAATATAGAGATTGAAAGAGGATAGAGGAACTCCTGAGGTAGAGGTAAAATTCGTAAATATTAGGAGGAACACCAGTGGCGAAGGCGTCTATCTGGTTCAAATCTGCCGCTGAGGCGCGAAGGCGTGGGGAGCAAACA
>New.CleanUp.ReferenceOTU4299 33_940019
TGGGGAATATTGGACAATGGGCGCAAGCCTGATCTAGCTATGCCGCATGAGTGAAGAAGGCCTTAGGGTCGTAAAGCTCTTTTAGTGAAGAAGATAATGACGGTACTCACAGAAGAAGTCCTGGCTAACTCCGTGCCAGCAGCCGCGGTAATACGGAGAGGGCTAGCGTTATTCGGAATTACTGGGCGTAAAGGGCGCGTAGGCTGATTAATAAGTTAAGAGTGAAATCCCGAGGCTTAACCTTGGAATTGCTTTTAAAACTATTAATCTAGAGATTGAAAGAGGAGAGTGGAATTCCTGATGTAGAGGTAAAATTCGTAGATATTAGGAGGAACACCAGTGGCGAAGGCGGCTATCTGGTTCAAATCTGACGCTGAGGCGCGAAGGCGTGGGGAGCAAACA
>New.CleanUp.ReferenceOTU4306 32_905127
TGGGGAATATTGCACAATGGGCGAAAGCCTGATGCAGCTATGCCGCGTGTGCGAAGAAGACCTTAGGGTTGTAAAGCACTTTCAGTAGGAAAGAAATACATTAACTTAATATGGAAATATTTTACGTTACCTTCAAAAGAAGCACCGGCTAACTCCGTGCCAGCAGCCGCGGTAATACGGGGGGTGCTAGCGTTAATCGGAATTACTGGGCGTAAAGAGCGCGTAGGTGGTATATTAAGTCAGATGTGAAATCCCTAAGCTTAACTTAGGAACTGCATTTGAAACTAATAAACTAGAGTTTTGTAGAGGGGGGTAGAATTCCAAGTGTAGCGGTGAAAGGCGCAGATATTTGGAGGAATACCAGTGGCGAAGGCGACCCCCTGGGCAAAAACTGACACTGAGGTGCGAAAGCGTGGGTAGCAAACA
>New.CleanUp.ReferenceOTU432 35_1052840
TGGGGAATATTGCACAATGGGCGAAAGCCTGATGCAGCTATGCCGCGTGTGCGAAGAAGACCTTAGGGTTGTAAAGCACTTTCAGTAGGAAAGAAAAACATTAACTTAATATGTTAATAATTGACGTTACCTTCACAAGAAGCACCGGCTAACTCCATGCCAGCAGCCTCGGTAATACGGGGGGTGCTAGAGTTAATCAGAATTACTGGGCGTAAACAGCGCGTAGGTGTCATATTCAGTCAGATGTGAAATCCCTAAGCTTAACTTAGGAACTGCATTTGAAACTAATAAACTAGAGTGTTGTAGAGGGGGGTAGAATTCCAGGTGTAGCGGTGAAATGCGCAGATATTTGGAGGAATACCAGTGGCGAAGGCGACCCCCTGGGCAAAAACTGACACTGAGGTGCGAAAGCGTGGGTAGCAAACA
>New.CleanUp.ReferenceOTU4339 40_1221990
TGGGGAATATTGGACAATGGGCGAAAGCCTGATCCAGCTATGCCGCATGAGTGAAGAAGGCCTTTGGGTTGTAAAGCTCTTTTAGTGAGGAAGATAATTACGGTACTCACAGAAGAAGTCCTGGCTAACTCCGTGCCAGCAGCCGCGGTAATACGGAGATGGCTAGCGTTATTCGGAATTGTTGGGCGTAAATGGAGCGTAGGCTGATTAATCAGTTAAAAGTGAAATCCCGAGGCTTAACCTTGGAATTGCTTTTAAAACTATTGATCTAGAGATTGAAAGAGGATAGAGGAATTCCTGATGTAGAGGTAAAATTCGTAAATATTAGGAGGAACACCAGTGGCGAAGGCGTCTATCTGGTTCAAATCTGACGCTGAGGCGCGAAGGCGTGGGGAGCAAACA
>New.CleanUp.ReferenceOTU4350 40_1224034
TGGGGAATATTTCACAATGGGCGAAAGCCTGATGCAGCTATGCCGCGTGTGCGAAGAAGACCTTAGGGTTGTACAGCACTTTCAGTAGGAAAGAAAAACATTAACTTAATATGTTAATAATTGACGTTACCTTCAAAAGAAGCACCGGCTAACTCCGTGCCAGCAGCCGCGGTAATACGGGCGGTGCTAGCGTTAATCAGAATTACTGGGCGTCACGAGCGCGTAGGTGGTATATTAAGTCAGATGTGAAATCCCTAAGCGTAACTTAGGAACTGCATTTGAAACTAGTAAAATAGAGTTTTGTAGAGGGGGGTAGAATTCCAGGTGTAGCGGTGAAATGCGCAGATATTTGGAGGAATACCAGTGGCGAAGGCGACCCCCTGGGCAAAAACTGACACTGAGGTGCGAAAGCGTGGGTAGCAAACA
>New.CleanUp.ReferenceOTU436 37_1121032
TGGGGAATATTGCACAATGGGCGAAAGCCTGATGCAGCTATGCCGCGTGTGCGAAGAAGACCTTAGGGTTGTAAAGCACTTTCAGTAGGAAAGAAAAACATTAACTTAATATGTTAATAATTGACGTTACCTTCAAAAGAAGCACCGGCTAACTCCGTGCCAGCAGCCGCGGTAATACGGGGGGTGCTAGCGTTAATCAGAATTAATGGGCGTAAAGAGCGCGTAGGTGGTATATTAAGTCAGATGTGAAATCCCTAGGCTTAACTTTGGAACTGCATTTGAAACTAAGAAACTAGAGTGCTGTAGAGGGGGGTAGAATTCCAGGTGTAGCGGTGAAATGCGCAGATATCTGGAGGAAGACCAGTGGCGAAGGCGAGCCCCTGGGCAAAAACTGACACTGAGGTGCGAAAGCGTGGGTAGCAAACA
>New.CleanUp.ReferenceOTU4379 7_203857
TGGGGAATTTTGGACAATGGGCGAAAGCCTGATCCAGCAATGCCGCGTGAGTGAAGAAGGCCTTAGGGTTGTAAAGCTCTTTTATCAGGAAAGAAACGAATTATAATAATACATTAATTTAATGACGGTACCTGAAGAATAAGCACCGGCTAACTACGTGCCAGCAGCCGCGGTAATACGTAGGGTGCGAGCGTTAATCGGAATTATTGGGCGTAAAGCGTGCGTAGGCGGTTTTGTAAGACAGATGTGAAATGCCCGGGCTCAACCTTGGAATTGCATTTGAGACTGCAAAGCTAGAGTGTGGCAGAGGGGGATAGAATTCCACGTGTAGCGGTGAAATGCGTAGATATGTGGAGGAATACCAGTGGCGAAGGCAGTCTCCTGGGTTAACACTGACGCTGAGGTACGAAAGCGTGGGGAGCAAACA
>New.CleanUp.ReferenceOTU4380 31_869629
TGGGGAATATTGGACAATGGGCGAAAGCCTGATCCAGCTATGCCGCGTGAGTGATGAAGGCCTTTGGGTTGTAAAGCTCTTTTAGTGGGGAAGATAATGACGGTACTCACAGAAGAAGTCCTGGCTAACTCCGTGCCAGCAGCCGCGGTAATACGGAGAGGGCTAGCGTTACTCGGAATTGTTGGGCGTAAAGGGCGCGTAGGCTGATTAATAAGTTAAAAGTGAAATCCCGAGGCTTAACCTTGGAATTGCTTTTGAAACTATTAATCTAGAGTTTGGAAGAGGATAGAGGAATTCCTGGTGTAGAGGTAAAATTCGTAAATATTAGGAGGAACACCAGTGGCGAAGGCGTCTATCTGGGTCAAATCTGACGCTGAGGCGCGAAGGCGTGGGGAGCAAACA
>New.CleanUp.ReferenceOTU4381 34_996358
TGGGGAATATTGCACAATGGGCGAAAGCCTGATGCAGCTATGCCGCGTGTGCGAAGACGGCCTTAGGGTTGTAAAGCACTTTCAGTAGGAAAGAAAAACATTAACTTAATATGTTAATAATTGACGTTACCTTCAAAAGAAGCACCGGCTAACTCCGTGCCAGCAGCCGCGGTAATACGGGGGGTGCTAGCGTTAATCAGAATTACTGGGCGTAAAGAGCGCGTAGGTGGTATATTAAGTCAGATGTGAAAGCCCTGAGCTTAACTTAGGAACTGCATTTGAAACGAACAAACTAGAGTTTGGTAGAGGGGGGTAGAATTCCAGGTGTAGCGGTGAAATGCGCAGATATCTGGAGGAATACCAGTGGCGAAGGCGACCCCCTGGGCAAAAACTGACGCTGAGGTGCGAAAGCGTGGGGAGCAAACA
>New.CleanUp.ReferenceOTU4396 37_1095077
TGGGGAATATTGGACAATGGGCGACCCCCTTATCCATCTATGCCGCATGAGTGAAGAAGGCCTTTGGGTTGTAAAGCTCTTTTAGTGAGGAAGATAATGACGGTACTCACAGAAGAAGTCCTGGCTAACTCCGTGCCAGCAGCCGCGGTAATACGGAGAGGGCTAGCGTTATTCGGAATTATTGGGCGTAAAGGGCGCGTAGGCTGATTAATAAGTTAAGAGTGAAATCCCGAGGCTTAACCTTGGAATTGCTTTTAAAACTATTAATCTAGAGATTGAAAGAGGATAGAGGAATTCCTGGTGTAGAGGTAAAATTCGTAAATATTAGGAGGAACACCAGTGGCGAAGGCGTCTATCTGGTTCAAATCTGACGCTGAGGCGCGAAGGCGTGGGGAGCAAACA
>New.CleanUp.ReferenceOTU4397 38_1150422
TGGGGAATATTGCACAATGGGCGAAAGCCTGATGCAGCTATGCCGCGTGTGCGAAGAAGACCTTAGGGTTGTAAAGCACTTTCAGTAGGGAAGAAAAACATTAACTTAATATGTTAATAATTGACGTTACCTTCAAAAGAAGCACCGGCTAACTCCGTGCCAGCAGCCGCGTTAATACTGGGGGTGCTAGCGTTAATCAGAATTACTGGTCTTAAAGAGCGCGTACGTGGTATAGTAAGTCAGATGTGAAATCCCTAAGCTTAACTTAGGAACTGCATTTGAAACTAATAAACTAGAGTTTTGTAGAGGGGGGTAGAATTCCAGGTGTAGCGGTGAAATGCGCAGATATTTGGAGGAATACCAGTGGCGAAGGCGACCCACTGGGCAAAAACTGACACTGAGGTGCGAAAGCGTGGGGAGCAAACA
>New.CleanUp.ReferenceOTU4433 29_805785
TGGGGAATATTGGACAATGGGCGCAAGCCTGATCCAGCTATGCCGCATGAGTGAAGAAGGCCTTAGGGTTGTAAAGCTCTTTTGGTGAGGAAGATAATGACGGTACTCACAGAAGAAGTCCTGGCTAACTCCGTGCCAGCAGCCGCGGTAATACGGAGGGGGCTAGCGTTATTCGGAATTATTGGGCGTAAAGGGCGCGTAGGCTGCTTAATAAGTTAAAAGTGAAATCCCCAGGCTTAACCTTGGAATTGCTTTTAAAACTATTAATCTAGAGAATGAAAGAGGATAGAGGAATTCCTAGTGTAGAGGTAAAATTCGTAAATATTAGGAGGAACACCAGTGGCGAAGGCGTCTATCTGGTTCAAATCTGACGCTGAGGCGCGAAGGCGTGGGGAGCAAACA
>New.CleanUp.ReferenceOTU4435 19_469149
TGGGGAATATTGGACAATGAGCGAAAGCTTGATCCAGCTATGTCGCGTGTGTGAAGAAGGCCTTAGGGTTGTAAAACACTTTCAACAAAGGAAGAAGAAAAAATAATTTAAAAACATATTTTTTTTGACGTTATTTGTAAAAGAAGCACCGGCTAACTTCGTGCCAGCAGCCGCGGTAATACGAGGGGTGCACGCGTTAAGCGGAATTATTGGGCGTAAAGGGTGTGTAGGTTGTTTTGAGAAGTTAATTGTTAAATATATTAAAGTAATTTAATATAGCATTTAATACTAATAAACTTGAGTATAAAAGAAGAAATTAGAATTTCAGGAGTAGCAGTGAAATGCTTAGATATCTGAAAGAATACTAGTGGCGAAGGCGTATTTCTATTTTAATACTGACACTAATACACGAAAGCATGGGGAGCAAACA
>New.CleanUp.ReferenceOTU4436 36_1069118
TGGGGAATATTGCACAATGGGCGAAAGCCTGATGCAGCTATGCCGCGTGTGCGAAGACGACCTTAGGGTTGTAAAGCACTTTCAGTAGGAAAGCAAAACATTAACTTACTATGTTAATAATTGACGTTACCTTCAAAAGAAGCACCGGCTAACTCCGTGCCAGCAGCCGCGGTAATACGGGGGGTGCTAGCGTTAATCAGAATGACGGGGGGTACAGAGCGCGTAGGTGGTATATTAAGTCAGATGTGAAATCCCTAAGCTTAACTTAGGAACTGCATTTGAAACTAATAAACTAGAGTTTTGTAGAGGGGGGTAGAATTCCAGGTGTAGCGGTGAAATGCGCAGATATTTGGAGGAACACCAGTGGCGAAGGCGACCCCCTGGGCAAAAACTGACACTGAGGTGCGAAAGCGTGGGTAGCAAACA
>New.CleanUp.ReferenceOTU4437 35_1040973
TGGGGAATATTGGACAATGGGCGAAAGCCTGATCCAGCTATGCCGCATGTGTGAAGAAGGCCTTTGGGTTGTAAAGCTCTTTTAGTGAAGAAGATAATGACGGTACTCACAGAAGAAGTCCTGGCTAACTCCGTGCCAGCAGCCGCGGTAATACGGAGAGGGCTAGCGTTATTCGGAATTATTGGGCGTAAAGGGCGCGTAGGCTGATTAATAAGTTAAAAGTGAAATCCCGAGGCTTAACCTTGGAATTGCTTTTAAAACTATTAATCTAGAGATTGAAAGAGGAGAGAGGAATCCCGGAGGTAGAGGTAAAAGTCGTAAAAATGAGGAGGAA
>New.CleanUp.ReferenceOTU444 39_1173992
TGGGGAATATTGGACAATGGGCGAAAGCCTGATCCAGCTATGCCGCATGGGTGAAGAAGGCCTTTGGGTTGTAAAGCTCTTTTAGTGAAGAAGATAATGACGGTACTCACAGAAGAAGTCCTGGCTAACTCCGTGCCAGCAGCCGCGGTAATCCGGAGAGGGCTGGCGTTTTTCGGAATTATTGGGCGTAAAGGGCGCGTAGGCTGATTGATAAGTTAACAGTGAAATCCCGAGGCTTAACCTTGGAATTGCTTTTAAAACTATTAATCTAGAGATCGAAAGAGGATAGAGGAATTCCTGATGTAGAGGTAAAATTCGTAAATATCAGGAGGAACACCAGTGGCGAAGGCGTCTATCTGGTTCAAATCTGACGCTGAGGCGCGAAGGCGTGGGGAGCAAACA
>New.CleanUp.ReferenceOTU4443 22_580555
TGGGGAATATTGGACAATGGGCGAAAGCCTGATCCAGCTATGCCGCATGAGTGAAGAAGGCCTTTGGGTTGTAAAGCTCTTTTAGTGAGGAAGATAATGACGGTACTCACCGAAGACGTCCTGGCTCACTCCGTGCCAGCAGCCGCGGTAATACTGAGAGTGCTAGCGTTATTCGGAATTATTGGGCGTGAAGGGCGCGTAGGCTTATTAATAAGTTAAAAGTGAAATCCCGAGGCTTAACCTTGGAATTGCTTTTAAAACTATTAATCTAGAGATTGAAAGAGGATAGAGGAATTCCTGATGTAGAGGTAAAATTCGTAAATATTAGGAGGAACACCAGTGGCGAAGGCGTCTATCTGGTTCAAATCTGACGCTGAGGCGCGAAGGCGTGGGGAGCAAACA
>New.CleanUp.ReferenceOTU4445 2_51994
TGGGGAATTTTGGACAATGGGCGAAAGCCTGATCCAGCAATGCCGCGTGAGTGAAGAAGGCCTTAGGGTTGTAAAGCTCTTTTATCAGGAAAGAAACGAATTAATATAATACATTAATTTAATGACGGTACCTGAAGAATAAGCACCGGCTAACTACGTGCCAGCAGCCGCGGTAATACGGAGGGTGCGAGCGTTAATCGAAATTATTGGGCGTAAAGCGTACGTAGGCGGTTTTGTAAGACAGATGTGAAATCCCTGGGCTTAACCTTGGAATTGCATTTGTAACTGATAAGCTAGAGTTTGGTAGAGGGGGATAGAATTTCAAATGTAGCAGTGAAATGCGTAGATATGTGGAGGAATACCGATGGCGAAGGCAGTCTCCTGGGATAACACTGACGCTCATGTACGAAAGCGTGGGGAGCAAACA
>New.CleanUp.ReferenceOTU4446 39_1180480
TGGGGAATATTGGCCTTTGGGCGTAAGCCTGATCCAGCTATGCCGCATGAGTGAAGAAGGCCTTTGGGTTGTAAAGCTCTTTTAGTGACGAAGATAATGACGGTACTCACAGAAGAAGTCCTGGCTAACTCCGTGCCAGCAGCCGCGGTAATACGGAGAGGGCTAGCGTAAGTCGGAATTATTGGGCGTAAAGGGCGCGTAGGCTGATTAATAAGTTAAAAGTGAAATCCCGAGGCTTAACCTTGGAATTGCTTTTAAAACTATTAATCTAGAGATTGAAAGAGGATAGAGGAATTCCTGATGTAGAGGTAAAATTCGTAAATATTAGGAGGAACACCAGTGGCGAAGGCGTCTATCTGGTTCAAATCTGACGCTGAGGCGCGAAGGCGTGGGGAGCAAACA
>New.CleanUp.ReferenceOTU4449 33_938616
TGGGGAATATTGGACAATGGGCGAAAGCCTGATCCAGCTATGCCGCATGAGTGAAGAAGGCCTTTGGGTTGTAAAGCTCTTTTAGTGAAGAAGATAATGACGGTACTCACAGAAGAAGTCCAGGCTAACTCCGTGCCAGCAGCCGCGGTAATACGGAGAGGGCTAGCGTTATTCGGTATTATTGGGCGTAACGGGCGCGTAGTCTGATTAATAAGTTAAAAGTGAAATCCCGAGGCTTAACCTTGGAGTTGCTTTTAAAACTATTAATCTAGAGATTGAAAGAGGATAGAAGAATTCCTGATGTAGAGGTAAAAGTCGTAAATATTAGGAGGAACACCAGTGGCGAAGGCGTCTTTCTGGTTCAAATCTGACGCTGAGGCGCGAAGGCGTGGGGAGCAAACA
>New.CleanUp.ReferenceOTU4451 30_848700
TGGGGAATATTGGACAATGGGCGAAAGCCTGATCCAGCTATGCCGCATGAGTGAAGAAGGCCTTTGGGTTGTAAAGCTCTTTTAGTGAGGAAGATAATGACGGTACTCACAGAAGAAGTCCTGGCTAACTCCGTGCCAGCAGCCGCGGTAATACGGAGAGGGCTAGCGTTATTCGGAATTATTGGGCGTAACGGGCGCGTAGGCTGATTAATAAGTTAAAAGTGAAATCCCGAGGCTTACCCTTGGAATTGCTTTTAAAACTATTAATCTAGAGAATGAAAGAGGATAGAGGAATTCCCGATGTAGAGGTGAAATGCTTAGATATTAGGAGGAACACCGGTGGCGAAGGCGGTCATCTAGGTTACTACTGACGCTGAGGCACGAAAGCGTGGGGAGCAAACA
>New.CleanUp.ReferenceOTU4479 34_986422
TGGGGAATATTGGACAATGGGCGCAAGCCTGATCCAGCTATGCCGCATGAGTGAAGAAGGCCTTTGGGTTGTAAAGCTCTTTTAGTGAAGAAGATAATGACGGTACTCACAGAAGAAGTCCTGGCTAACTCCGTGCCAGCCGCCGCGGTAATACGGAGAGGGCTAGCGTTATTCGGAAGTATTGGGCGTAAAGGGCGCGTAGGCTGATTTATAAGTTAAAAGTGAAATCCCGAGGCTTAACCTTGGAATTGCCTTTAAAACTATTAATCTAGAGTGTGAAAGAGGATAGAGGAATTCCTGATGTAGAGGTAAAATTCGTAAATATTAGGAGGAACACCAGTGGCGAAGGCGGCTATCTGGTTCAAATCTGACGCTGAGGCGCGAAAGCGTGGGGAGCAAACA
>New.CleanUp.ReferenceOTU4501 4_131816
TGGGGAATTTTGGACAATGGGCGAAAGCCTGATCCAGCAATGCCGCGTGTGTGAAGAAGGCCTTAGGGTTGTAAAGCTCTTTTATCAGGAAAGAAGCGAATTAATATAATACATTAATTTAATGACGGTACCTGAAGAATAAGCACCGGCTAACTACGTGCCAGCAGCCGCGGTAATACGGAGGGTGCGAGCGTTAATCGGAATTATTGGGCGTAAAGCGTACGTAGGCGGTTTTGTAAGACAGATGTGAAATGCCCGGGCTTAACCTTGGAATTGCATTTGTAACTGAAAAGCTAGAGTGTGTCAGAGGGAGATAGAATTTCACATGTAGCGGTGAAATGCGTAGATATGTGGAGGAATACCGATGGCGAAGGCAGCCTCCTGGGATAAAACTGACGCTGATGTACGAAAGCGTGGGGAGCAAACA
>New.CleanUp.ReferenceOTU4524 38_1162053
TGGGGAATATTGCACAATGGGCGAAAGCCTGATGCAGCTATGCCGCGTGTGCGAAGAAGACCTTAGGGTTGTAAAGCACTTTCAGTAGGAAAGAAAAACATTAACTTAATATGTTAATAATTGACGTTACCTTCAAAAGAAGCACCGGCTAACTCCGTGCCAGCAGCCGCGTTATTACGGGGGGTGCTAGCGTTAATCATATTTACTGTGCGTAAAGAGCGCGTAGTTGTTATATTAAGTAAGATGTGAAATCCCTAAGCTTAACGTAGGAACTGCATTTGAAACTAATAAACTAGAGTTTTGTAGAGGGGGGTAGAATTCCAGGTGTAGCGGTGAAATGCGCAGAGATTTGGAGGAATACCAGTGGCGAAGGCGACCCCCTGGGCAAAAACTGACACTGAGGTGCGAAAGCGTGGGTAGCAAACA
>New.CleanUp.ReferenceOTU4526 34_975871
TGGGGAATATTGGACAATGGGCGAAAGCCTGATCCAGCTATGCCGCATGAGTGAAGAAGGCCTTTGGGTTGTAAAGCTCTTTTAGTGAAGAAGATAATGACGGTACTCACAGAAGAAGTCCTGGCTAACTCCGTGCCAGCAGCCGCGGTAATACGGAGAGGGCTAGCGTTATTCGGAATTATTGGTCGTAAAGGGCGCGTAGGCTGATTAATAAGTTAAAAGTGAAATACCGAGGCTTAACCTTGGAATTGCTTTTAAAACTATTAATCTAGAGATTGAAAGAGGATAGAGAAATTCCTGTTGTCGAGGTAAAATTAGTAA
>New.CleanUp.ReferenceOTU4536 4_123040
TGGGGAATTTTGGACAATGGGCGAAAGCCTGATCCAGCAATGCCGCGTGAGTGAAGAAGGCCTTAGGGTTGTAAAGCTCTTTTATCAGGAAAGAAATGAATTATTATAATACATAAATTTAATGACGGTACCTGAAGAATAAGCACCGGCTAACTACGTGCCAGCAGCCGCGGTAATACGTAGGGTGCGAGCGTTAATCGAAATTATTGGGCGTAAAGAGTACGTAGGTGGTTTTGTAAGACAGATGTGAAATGCCCGGGCTCAACCTTGGAATTGCATTTGAGACTGCAAAGCTAGAGTGTGGCAGAGGGAGATAGAATTTCACATGTAGCAGTGAAATGCGTAGATATGTGGAGGAATACCGGTGGCGAAGGCAGTCTCCTGGAATAAAACTGACGCTCATGTACGAAAGCGTGGGGAGCAAACA
>New.CleanUp.ReferenceOTU4553 1_1398
TGGGGAATTTTGGACAATGGGCGAAAGCCTGATCCAGCAATGCCGCGTGAGTGAAGAAGGCCTTAGGGTTGTAAAGCTCTTTTATTAGGAAAGAAACGTATTATTCTAATACATTAATTTAATGACGGTACCTGAAGAATAAGCACCGGCTAACTACGTGCCAACAGCCGCGGTAATACGTAGGGTGCGAGCGTTAATCGGAATTATTGGGCGTAAAGCGTACGTAGGCGGTTTAGTAAGACAGATGTGAAATGCCCGGGCTCAACCTTGGAACTGCATTTGTGACTGAAAAGCTAGAGTGTGTCAGAGGGAGATAGAATTTCACATGTAGCGGTGAAATGCGTAGATATGTGGAGGAATACCGATGGCGAAGGCAGTCTCCTGGAATAACACTGACGCTGATGTACGAAAGCGTGGGGAGCAAACA
>New.CleanUp.ReferenceOTU4563 35_1020413
TGGGGAATATTGGACAATGGGCGAAAGCCTGATGCAGCTATGCCGCATGAGTGAAGAAGGCCTTTGGGTTGTAAAGCTCTTTCAGTGAAGAAGATACTGACGGTACTCACAGAAGAAGTACTGGCTAACTCCGTGCCAGCAGCCGCGGTAATACGGAGAGGGCTAGCGTTATTCGGAATTATTGGGCGTAAAGGGCGCGTAGGCTGATTAATAAGTTAAAAGTGAAATCCCGTGGCTTAACCTTGGGATTGCTTTTAAAACTATTAATCTAGAGAGTGAAAGAGGATAGAGGAATTCCTGGTGTAGAGGTAAAATTCGTAAATATTGGGAGGAACACCAGTGGCGAAGGCGTCTATCTGGTTCAAATCTGACGCTGAGGCGCGAAGGCGTGGGGAGCAAACA
>New.CleanUp.ReferenceOTU457 1_10268
TGGGGAATTTTGGACAATGGGCGAAAGCCTGATGCAGCAATGCCGCGTGTGTGAAGAAGGCCTTAGGGTTGTAAAGCTCTTTTATCAGGAAAGAAACGAATTAATCTAATACATTAATTTAATGACGGTACCTGAAGAATAAGCACCGGCTAACTACGTGCCAGCAGCCGCGGTAATGCGTAGGGTGCGAGCGTTAATCGGAATTATTGGGCGTAAAGCGTGCGTAGGCGGTTTTGTAAGACAGATGTGAAATGCCCGGGCTGAACCTTGGAATTGCATTTGAAACTGCAAAGCTAGAGTTTGGCAGAGGGAGATAGAATTTCACGTGTAGCGGTGAAATGCGTAGATATGTGGAGGAATACCGATGGCGAAGGCAGCCTCCTGGGATAACACTGACGCTGATGTACGAAAGCGTGGGGAGCAAACA
>New.CleanUp.ReferenceOTU459 21_544102
TGGGGAATATTGGACAATGGGCGAAAGCCTGATCCAGCTATGCCGCATGAGTGAAGAAGGCCTTTGGGTTGTAAAGCTCTTTTAGTGAGGAAGATAATGACGGTACTCCCAGAAGAATTCCTGGCTAACTCCGTGCCAGCAGCCGCTGTACTCCGGAGAGGGCTAGCGTTATTCGGAATTATTGGGCGTAAAGGGCGCGTAGGCTGATTAATAAGTTAAAAGTGAAATCCCGAGGCTTAACCTTGGAATTGCTTTTAAAACTATTAATCTAGGGATTGAAAGAGGATAGAGGAATTCCTGATGTAGAGGTAAAATGCGTAAATAGTAGGAGGAACACCAGTGGCGAAGGCGTCTATCTGGTTCAAATCTGACGCTGAGGCGCGAAGGCGTGGGGAGCAAACA
>New.CleanUp.ReferenceOTU461 22_556165
TGGGGAATATTGGACAATGGGCGAAAGCCTGATCCAGCAATACCGAGTGGGTGACGAAGGCCTTAGGGTTGTAAAGCCCTTTTCAGCAGGGAAGATAATGACGGTACCTGACCAAGAAAGCCCCGGCTAACTCCGTGCCAGCAGCCGCGGTAAGACGGAGGGGGCTAGCGTTGTTCGGAATTACTGGGCGTAAAGAGTGCGTAGGCGGTTTAGTAAGTTGGAAGTGAAAGCCCGAGGCTTAACCTCGGAACTGCTTTCAAAACTACTAATCTAGAGTGTAGTAGGGGATGATGGAATTCCTAGTGTAGAGGTAAAATTCGTAAATATTAGGAGGAACACCAGTGGCGAAGGCGTCTATCTGGTTCAAATCTGACGCTGAGGCGCGAAGGCGTGGGGAGCAAACA
>New.CleanUp.ReferenceOTU47 36_1054817
TGGGGAATATTGCACAATGGGCGAAAGCCTGATGCAGCTATGCCGCGTGTGCGAAGAAGCCCTTAGGGTTGTAAAGCACTTTCAGTAGGAAAGAAACACATTAACTTAATATGTTAATAATTGACGTTACCTTCAAAAGAAGCACCGGCTAACTCCGTGCCAGCAGCCGCGGTAATACTGGGGGTGCTAGCGTTAAACAGAATTACTGGGCGTAAAGAGCGCGTAGGTGGTATATTAAGTCAGATGTGAAATCCCTAAGCTTAACTTAGGAACTGAATTTGAAACTAATAAACTAGAGTTTTGTAGAGGGGGGGAGAATTCCAGGTGTAGCGTTGAAATGCGCAGATATTTGGAGGAATACCAGTGGCGAATGCGACCCCCTGGGCAAAAACTGACACTGAGGTGCGAAAGCGTGGGTAGCAAACA
>New.CleanUp.ReferenceOTU472 32_919861
TTTTTCCTCTTTCCCCCTGTGCGCACGCCTGATGCAGCTATGCCGCGTGTGCGAAGAAGACCTTAGGGTTGTAAAGCACTTTCAGTAGGAAAGAAAAACATTAACTTAATATGTTAATAATTGACGTTACCTTCAAAAGAAGCACCGGCTAACTCCGTGCCAGCAGCCGCGGTAATACGGGGGGTGCTAGCGTTAATCAGAAGTACTGGGCGTAAAGAGCGCGTAGGTGGTATATTAAGTCAGATGTGAAATCCCTAAGCTTAACTTAGGAACTGCATTTGAAACTAATAAACTAGAGTTTTGTAGAGGGGGGTAGAATTCCAGGTGTAGCGGTGAAATGCGCAGATATTTGGAGGAATACCAGTGGCGAAGGCGACCCCCTGGGCAAAAACTGACACTGAGGTGCGAAAGCGTGGGTAGCAAACA
>New.CleanUp.ReferenceOTU488 36_1084837
TGGGGAATATTGGACAATGGGCGAAAGCCTGATCCAGCTATGCCGCATGAGTGAAGAAGGCCTTTGGGTTGTAAAGCTCTTTTAGTGGAGAAGATAATGACGGTACTCACAGAAGAAGTCCTGGCTAACTCCGTGCCAGCAGCCGCGGTAATACGGAGAGGGCTAGCGTTACTCGGAATTATTGGGCGTAAAGGGCACGTAGGCTGATTAGTAAGTTAAAAGTGAAATCCCGAGGCTTAACCTTGGAATTGCTTTTAAAACTATTAATCTAGAGATTGAAAGAGGAGAGAGGAATTCCGGGTGTAGAGGTAAAATTCGTAGATATTCGGAGGAACACCAGTGGCGAAGGCGTCTCTCTGGTCCAAATCTGACGCTGAGGCGCGAAGGCGTGGGGAGCAAACA
>New.CleanUp.ReferenceOTU50 31_900407
TGGGGAATATTGGACAATGGTCGAAAGCCTGATCCAGCTATGCCGCATGAGTGAAGAAGGCCTTTGGGTTGTAAAGCTCTTTTAGTGAAGAAGATAATGACGGTACTCACCGAAGAAGTCCTGGCTAACTCCGTTCCAGCAGCCGCGGTAATACGGAGAGGGCTATCGTTATTCGGAATTATTGGGCGGAAAGGGCGCGTATGCTGATTGATAAGTTAAAAGTGAAATCCCGAGGCTTAACCTTGGAATTGCTTTTAAAACTATTAATCTAGAGATTGAAAGAGGATAGAGGAATTCCTGATGTAGAGGTAAAATTCGTAAATATTAGGAGGAACACCAGTGGCGAAGGCGTCTATCTGGTTCAAATCTGACGCTGAGGCGCGAAGGCGTGGGGAGCAAACA
>New.CleanUp.ReferenceOTU507 24_623487
TGGGGAATATTGGACAATGGGCGAAAGCCTGATCCAGCTATGCCGCATGAGTGAAGAAGGCCTTTGGGTTGTAAAGCTCTTTTAGTGAGGAAGATAATGACGGTACTCACAGAAGAAGTCCTGGCTAACTCCGTGCCAGCAGCCGCGGTAATACGGAGCGGGCTAGCGTTATTCGGAATTATTGGGCGTAAAGGGCGCGTAGGCTGATTAATAAGTTAAAAGTGAAATCCCGAGGCTTAACCTTGGAATTGCTTTTAAAACGATTAGTCTAGAGAGTGAAAGAGGATAGAGGAATTCCTGGTGTAGAGGTAAAATGCGTAAATATTAGGAGGAACACCGGTGGCGAAGGCGTATATCTGGTTCAAATCTGACGCTGAGGCGCGAAGGGGTGGGGAGCAAACA
>New.CleanUp.ReferenceOTU516 32_914138
TGGGGAATATTGCACAATGGGCGAAAGCCTGATGCAGCTATGCCGCGTGTGCGAAGAAGACCTTAGGGTTGTAAAGCACTTTCAGTAGGAAAGAAAAACATTAACTTAATATGTTAATAATTGACGTTACCTTCAAAAGAAGCACCGGCTAACTCCGTGCCAGCAGCCGCGGTAATACGGGGGGTGCTAGCGTTAATCAGAATTACTGGGCGTAAAGAGTGCGTAGGTGGTATATTAAGTCAGAAGTGAAATCCCTAAGCTTAACTTAGGAACTGCATTTGAAACTAATAATCTAGAGTTTTGTAGAGGGTGGTGGAATTCCAGGTGTAGCGGTGAAATGCGCAGATATTTGGAGGAACACCAGTGGCGAAGGCGACTCTCTGGGCAAAAACTGACGCTGAGGTGCGAAAGCGTGGGGAGCAAACA
>New.CleanUp.ReferenceOTU531 25_669404
TGGGGAATCTTGGGCAATGGGCGAAAGCCTGATGCAGCTATGCCGCATGAGTGAAGAAGGCCTTTGGGTTGTAAAGCCCTTTCAGTGAGGAAGATAATGACGGTACTCACAGAAGAAGTCCTGGCTAACTCCGTGACAGCAGCCGCGGTAATACGGAGAGGGCTAGCGTTATTCGGAATTACTGGGCGTAAAGGGCGCGTAGGCTGATTAATAAGTTAAAAGTGAAATCCCGAGGCTTAACCTTGGAATTGCGTTTAAAACTATTAATCTAGAGAGTGAAAGAGGATAGAGGAATTCCTGATGTAGAGGTAAAATTCGTAAATATTAGGAGGAACACCAGTGGCGAAGGCGTCTATCTGGTTCAAATCTGACGCTGAGGCGCGAAGGCGTGGGGAGCAAACA
>New.CleanUp.ReferenceOTU536 9_276902
TGGGGAATATTGGACAATGGGCGAAAGCCTGATCCAGCCATGTCGCATGAGTGAAGAAGGCCCTTGGGTTGTAAAGCTCTTTTAGTGAGGAAGATAATGACGGTACTCACAGAAGAAGTCCTGGCTAACTCCGTGCCAGCAGCCGCGGTAATACGGAGAGGGCTAGCGTTATTCGGAATTATTGGGCGTAAAGGGCGCGTAGGCTGATTAATAAGTTAAAAGTGAAATCCCGAGGCTTAACCTTGGAATTGCTTTTAAAACTTTTAATCTAGAGATTGGAAGAGGAGAGAGGAAATGCGGGTGGAGAGGTAAAATTCGTAAATATTAGGAGGAACACCAGTGGCGAAGGCGTCTATCTGGTTCAAATCTGACGCTGAGGCGCGAAAGCGTGGGGAGCAAACA
>New.CleanUp.ReferenceOTU543 4_112760
TGGGGAATATTGGACAATGGGTGAAAGCCTGATCCAGCAATGCCGCGTGAGTGAAGAAGGCCTTAGGGTTGTAAAGCTCTTTTAGCAGGAAAGAAACGAATTAATATAATACATTAATTTAATGACGGTACCTGAAGAATAAGCACCGGCTAACTACGTGCCAGCAGCCGCGGTAATACGTAGGGTGCGAGCGTTAATCGGAATTATTGGGCGTAAAGCGTACGTAGGCGGTTTTGTAAGACAGATGTGAAATGCCCGGGATCAACCTTGGAATTGCATTTGTGACTGGCAAGCTAGAGTGTGGCAGAGGGGGATAGAATTTCACATGTAGCAGTGAAATGCGTAGATATGTGGAGGAATACCGATGGCGAAGGCAGCCTCCTGGGATAACACTGACGCTCAGGTACGAAAGCGTGGGGAGCAAACA
>New.CleanUp.ReferenceOTU548 6_176089
TGGGGAATTTTGGACAATGGGCGCAAGCCTGATCCAGCAATGCCGCGTGAGTGAAGAAGGCCTTAGGGTTGTAAAGCTCTTTTATCAGGAAAGAAACGAATTAATATAATACATTAATTTAATGACGGTACCTGAAGAAGAAGCACCGGCTAACTACGTGCCAGCAGCCGCGGTAATACGGAGGGTGCGAGCGTTAATCGGAATTATTGGGCGTAAAGCGTACGTAGGCGGTTTGGTAAGACAGATGTGAAATGCCCGGGCTCAACCTGGGAACTGCATTTGAGACTGCAAAGCTAGAGTGTGGTAGAGGGAGATAGAATTTCACATGTAGCAGTGAAATGCGTAGATATGTGGAGGAATACCGATGGCGAAGGCAGTCTCCTGGGAAAACACTGACGCTCATGTACGAAAGCGTGGGGAGCAAACA
>New.CleanUp.ReferenceOTU553 1_15424
TGGGGAATATTGGACAATGGGCGCAAGCCTGATCCAGCCATGTCGCATGAGTGAAGAAGGCCCTTGGGTTGTAAAGCTCTTTTAGTGAGGAAGATAATGACGGTACTCACAGAAGAAGTCCTGGCTAACTCCGTGCCAGCAGCCGCGGTAATACGGAGAGGGCTAGCGTTATTCGGAATTACTGGGCGTAAAGGGCGCGTAGGCTGATTAATAAGTTAAAAGTGAAATCCCGAGGCTTAACCTGGGAATTGCTTTTAAAACTATTAATCTAGAGAGTGAAAGAGGAGAGAGGAATTCCTGGTGTAGAGGTAAAATTCGTAAATATTAGGAAGAACACCAGTGGCGAAGGCGGCTATCTGGTTCAAAACTGACGCTGATGCGCGAAGGCGTGGGGAGCAAACA
>New.CleanUp.ReferenceOTU561 36_1068229
TGGGGAATATTGGACAATGGGCGAAAGCCTGATCCAGCTATGCCGCATGAGTTAAGAAGGCCTTTGGGTTGTAAAGCTCTTTTAGTGAAGAAGATAATGACGGTACTCACAGAAGAAGTCCTGGCTAACTCCGTTCCAGCAGCCGCGGTAATACGGAGAGGGCTAGCGTGATTCGGAATTATTGGGCGTAAAGGGCTCGTAGTCTGATTAATAAGGTAAAAGTGAAATCCCGAGGCTTAACCTTGGAATTGCTTTTAAAACTATTAATCTAGAGATTGATAGAGGATAGAGGAATTCCTGAGGTAGAGGTAAAATTCGTAAATATTAGGAGGAACACCAGTGGCGAAGGCGTCTATCTGGTTCAAATCTGACGCTGAGGCGCGAAGGCGTGGGGAGCAAACA
>New.CleanUp.ReferenceOTU563 21_549186
TGGGGAATATTGGACAATGGGCGAAAGCCTGATCCAGCTATGCCGCATGAGTGAAGAAGGCCTTTGGGTTGTAAAGCTCTTTTAGTGAGGAAGATAATGACGGTACTCACAGAAGAAGTCCTGGCTAACTCCGTGCCAGCAACCGCGGTAATACGGAGAGGGCGAGCGTTATGCGGAATTATTGGGCGTAAAGGGCGCGTAGGCGGATTAATAAGTTAAAAGTGAAATCCCGAGGCTTAACCGTGGAATTGCTTTTAAAACTATTAATCTAGAGATTGAAAGAGGATAGAGAAACTACTGATGTAGAGGTAAAATTCGTAAATATTAGGAGGAACACCAGTGGCGAAGGCGTCTATCTGGTTCAAATCTGACGCTGAGGCGCGAAGGCGTGGGGAGCAAACA
>New.CleanUp.ReferenceOTU569 36_1088833
TGGGGAATATTGGACAATGGGCGAAAGCCTGATCCAGCTATGCCGCATGAGTGAAGACGGCCTTTGGGTTGTAAAGCTCTTTTAGTGAAGAAGATAATGATGGTACTCACAGAAGAAGTCCTGGCTAAATCCGTGCCAGAAGCCGCGGTACTACGGCGAGGGCTAGCGTTATTCGGAATTATTGGGCGTAAAGGGCGCGTAGGCTGATTAATAAGTTAAAAGTGAAATCCCGAGGCTTAACCTTGGAATTGCTTTTAAAACTATTAATCTAGAGATTGAAAGAGGATAGAGGAATTCCTGATGTAGAGGTAAAATTCGTAAATATGAGGAGGAACACCAGTGGCGAAGGCGTCTATCTAGTTCAAATCTGACGCTGAGGCGCGAAGGCGTGGGGAGCAAACA
>New.CleanUp.ReferenceOTU586 31_878502
TGGGGAATATTGCACAATGGGCGCAAGCCTGATGCAGCTATGCCGCGTGTGCGAAGACGACCTTCGGGTTGTAAAGCACTTTCAGTAGGGAAGAAAAACATTAACTTAATATGTTAATAATTGACGTTACCTTCAAAAGAAGCACAGGCTAACTCCGTGCCAGCAGCCGCGGTAATACGGGGGGTGCTAGCGTTAATCAGAATTACTGGGCGTAAAGAGCGCGTAGGTGGTATATTAAGTCAGATGTGAAATCCCTAAGCTTAACTGAGGAACTGCAGTTGAAACGAGTAAACTAGAGTTGTGTAGAGGGGGGTAGAATTCCAGGTGTAGCGGTGAAATGCGCAGATATTTGGAGGAATACCAGTGGCGAAGGCGACCCCCTGGGCAAAAACTGACACTGAGGTGCGAAAGCGTGGGTAGCAAACA
>New.CleanUp.ReferenceOTU60 34_983910
TGGGGAATATTGGACAATGGGCGAAAGCCTGATCCAGCTATGCCGCATGAGTGAAGAAGGCCTTTGGGTTGTAAAGCTCTTTTAGTGAAGAAGATAATGACGGTATTCACAGAAGAAGTCCTGGCTAACTCCGTGCCAGCAGCCGCGGTAATACGGAGAGGGCTAGCGTTATTCGGAATTATTGGGGGTATAGGGCGCGACGGCTGATTAATAAGTTAAAGGTGAAATCCCGAGGCTTAACCTTGGAATTGCTTTTAAAACTATTAATCTAGAGATTGATAGAGGATAGAGGAATTCCTGATGTAGAGGTAAAATGCGTAAATATTAGGAGGAACACCAGTGGCGAAGGCGTCTATCTGGTTCAAATCTGACGCTGAGGCGCGAAGGCGTGGGGAGCAAACA
>New.CleanUp.ReferenceOTU610 33_961918
TGGGGAATATTGGACAATGGGTGAAAGCCTGATCCAGCTATGCCGCATGAGTGAAGAAGGCCTTTGGGTTGTAAAGCTCTTTTAGTGAAGAAGATAATGACGGTACTAACAGAAGAAGTCCTGGCTAACTCCGTGCGAGAAGCCGCGGTAATACGGAGAGGGCTAGCGTTATTAGGAATTAGTGGGCGTAAAGGGCGCGTAGGCTGATTAATAAGTTAAAAGTGAAATCCCGAGGCTTAACCGTGGAATTGCTTTTAAAACTATTAATCTAGAGATTGAAAGAGGATAGAGGAATTCCTGATGTAGAGGTAAAATTCGTAAATATTAGGAGGAACACCAGTGGCGAAGGCGTCTATCTGGTTCAAATCTGACGCTGAGGCGCGAAGGCGTGGGGAGCAAACA
>New.CleanUp.ReferenceOTU628 40_1219750
TGGGGAATATTGCACAATGGGCGAAAGCCTGATGCAGCTATGCCGCGTGTGCGAAGAAGACCTTAGTGTTGTAAAGCACTGTCAGTAGGAAAGAAAAACATTAACTTAATATGTTAATAATTGACGTTACCTTCAAAAGAAGCACCGGCTAACTCCGTGCCAGCAGCCGCGGGAATACGGGGGGTGCTAGCGTTAATCAGAATTACTGGGCGTAAAGAGCGCGTAGGTGGTGTAGTAAGTCAGATGTGAAATCCCTAAGCTTAACTTAGGAACTGCATTTGAAACTAATAAACTAGAGTTTTGTAGAGGGGGGTAGAATTCCAGGTGTAGCGGTGAAATGCGCAGAGATGTGGAGGAATACCAGTGGCGAAGGCGACCCCCTGGGCAAAAACTGACACTGAGGTGCGAAAGCGTGGGTAGCAAACA
>New.CleanUp.ReferenceOTU629 38_1140104
TGGGGAATATTGGACAATGGGCGAAAGCCTGAGAGAGCGAAGAAGTACGAGTGAAGAAGGCCTTTGGGTTGTAAAGCTCTTTTAGTGAAGAAGATAATGACGGTACTCACAGAAGAAGTCCTGGCTAACTCCGTGCCAGCAGCCGCGGTAATACGGAGAGGGCTAGCGTGATTCGGAATTATTGGGCGTAAAGGGCGCGTAGGCTGATTAATAAGTTAAAAGTGAAATCCCGAGGCTTAACCTTGGAATTGCTTTTAAAACTATTAATCTAGAGATTGAAAGAGGATAGAGGAATTCCTGATGTAGAGGTAAAATTCGTAAATATTAGGAGGAACACCAGTGGCGAAGGCGTCTATCTGGTTCAAATCTGACGCTGAGGCGCGAAGGCGTGGGGAGCAAAC
>New.CleanUp.ReferenceOTU63 37_1100632
TGGGGAATATTGGACAATGGGCGCAAGCCTGATCCAGCTATGCCGCATGAGTGATGAAGGCCTTTGGGTTGTAAAGCCCTTTTAGCGAAGAAGATAATGACGGTACTCACAGAATAAGCCCTGGCTAACTCCGTGCCAGCAGCCGCGGTAATACGGAGAGGGCTAGCGTTACTCGGAATTATTGGGCGTAAAGGGCGCGTAGGCTGATTAATAAGTTAAAAGTGAAATCCCGAGGCTTAACCTTGGAATTGCTTTTAAAACTATTAATCTAGAGATTGAAAGAGGATAGAGGAATTCCTGATGTAGAGGTAAAATTCGTAGATATTAGGAGGAACACCAGTGGCGAAGGCGGCTATCTGGTTCAAATCTGACGCTGAGGCGCGAAGGCGTGGGGAGCAAACA
>New.CleanUp.ReferenceOTU631 36_1089854
TGGGGAATATTGGACAATGGGCGAAAGCCTGATCCAGCTATGCCGCATGAGTGAAGAAGGCCTTTGGGTTGTAAAGCTCTTTTAGTGAAGAAGATAATGACGGTACTCACAGTAGAAGTCCTGGCTAACTCCGTGAAAGCAGCCGCGGTCATACGGAGAGGGATAGCGTTATTCGGAATTATTGGGCGTAAAGGGCGCGTAGGCTGCTTAATAAGTTAAAAGTGAAATCCCGAGGCTTAACCTTGGAATTGCTTTTAAAACTATTAATCTAGAGATTTAAAGAGGATAGAAGAATTCCAGATGTAGAGGTAAAATTCGTAAATATTAGGAGGAACACCAGTGGCGAAGGCGTCTATCTGGTTCAAATCTGACGCTGAGGCGCGAAGGCGTGGGGAGCAAACA
>New.CleanUp.ReferenceOTU632 38_1152307
TGGGGAATATTGCACAATGGGTGAAAGCCTGATGCAGCTATGCCGCGTGTGCGAAGAAGACCTTAGGGTTGTAAAGCACTTTCAGTAGGAAAGAAAAACATTAACTTAATATGTTAATAATTGACGTTACCTTCAAAAGAAGCACCGGCTAACTCCGTGCCAGCAGCCGCGGTAATACGGGGGGTGCTAGCGTTAACCAGACTTACTGCGCGAAAAGAGCGCGTAGGTGGGAGATTAAGTCAGATGTGAAATCCCTAAGCTTAACTTAGGAACTGCATTTGAAACTAATAAACTAGAGTTTTGTAGAGGGGGGTAGAATTCCAGGTGTAGCGGTGAAATGCGCAGATATTTGGAGGAATACCAGTGGCGAAGGCGACCCCCTGGGCAAAAACTGACACTGAGGTGCGAAAGCGTGGGTAGCAAACA
>New.CleanUp.ReferenceOTU656 31_890246
TTTTTCCTCTTTTACAATGGGCGAAAGCCTGATCCAGCTATGCCGCATGAGTGAAGAAGGCCTTTGGGTTGTAAAGCTCTTTTAGTGAAGAAGATAATGACGGTACTCACAGAAGAAGTCCTGGCTAACTCCGTGCCAGCAGCCGCGGTAATACGGAGAGGGCTAGCGTTATTCGGAATTATTGGGCGTAAAGGGCGCGTAGGCTGATTAATAAGTTAAAAGTGAAATCCCGAGGCTTAACCTTGGAATTGCTTTTAAAACTATTAATCTAGAGATTGAAAGAGGATAGAGGAATTCCTGATGTAGAGGTAAAATTCGTAAATATTAGGAGGAACACCAGTGGCGAAGGCGTCTATCTGGTTCAAATCTGACGCTGAGGCGCGAAGGCGTGGGGAGCAAACA
>New.CleanUp.ReferenceOTU675 33_963406
TGGGGAATTTTGGACAATGGGCGAAAGCCTGATCCAGCTATGCCGCATGAGTGAAGAAGGCCTTTGGGTTGTAAAGCCCTTTTAGTGAGGACGATAATGACGGTACTCCCAGAAGAAGTCCTGGCTAACTCCGTGCCAGCAGCCGCGGTAATACGGAGAGGGCTAGCGTTATTCGGAATTATTGGGCGTAAAGGGCGCGTAGGCTGATTAATAAGTTAAAAGTGAAATCCCGAGGCTTAACCTTGGAATTGCTTTTAAAACTATTAATCTAGAGATTGAAAGAGGATAGTGGAATTCCTGGTGTAGAGGTAAAATTCGTAAATATTTGGAGGAACACCAGTGGCGAAGGCGACTATCTGGTTCAAATCTGACGCTGAGGCGCGAAGGCGAGGGGAGCAAACA
>New.CleanUp.ReferenceOTU684 35_1035864
TGGGGAATATTGGACAATGGGCGCAAGCCTGATCCAGCTATGCCGCATGGGTGAAGAAGGCCTTTGGGGTGTAAAGCTCTTTTAGTGAAGAAGATAATGACGGTACTCACAGAAGCAGTCCTGGCTAACTCCGTGCCAGCAGCCGCGGTAATACGGAGAGGGCTAGCGTTATTCGGAATGATTGGGCGTAAAGGGAGCGTAGGCTGATTAATAAGTTAATAGTGAAATCCCGAGGCTTAACCTTGGAATTGCTTTTAAAACTATTAATCTAGAGATTGAAAGAGGATAGAGGAATTCCTGATGTAGAGGTAAAATTCGTAAATATTAGGAGGAACACCAGTGGCGAAGGCGTCTATCTGGTTAAAATCTGACGCTGAGGCGCGAAGGCGTGGGGAGCAAACA
>New.CleanUp.ReferenceOTU704 34_994838
TGGGGAATATTGGACAATGGGCGAAAGCCTGATCCAGCTATGCCGCATGAGTGAAGAAGGCCTTTGGGTTGTAAAGCTCTTTTATTGAAGAAGATAATGACGGTACTCACAGAAGAAGTCCTGGCTAACTCCTTGCCAGCAGCCGCGGTAATACGGAGAGGGCTAGCGTTATTCGGAATTATTGGGCGTAAAGGGCTCGTAGGCTGATTAATAAGTTAAAAGTGAAATCCCGAGGCTTAACCTTGGAATTGCTTTTAAAACTATTAATCTAGAGATTGAAAGAGGATAGAGGAATTCCTGATGTAGAGGTAAAATTCGTACATATTAGGAGGCACATCAGTGGCGAAGGAGTCTATCTGGTTCAAATCTGACGCTGAGGCACGAAGGCGTGGGGAGCAAACA
>New.CleanUp.ReferenceOTU710 2_51044
TGGGGAATTTTGGACAATGGGCGAAAGCCTGATCCAGCAATGCCGCGTGAGTGAAGAAGGCCTTAGGGTTGTAAAGCCCTTTCGGCGGGGACGATGATGACGGTACCCGCAGAAGAAGCCCCGGCCAACTTCGTGCCAGCAGCCGCGGTAATACGAAGGGGGCTAGCGTTGCTCGGAATCACTGGGCGTAAAGGGCGCGTAGGCGGCCCTGCTTGTCGGGCGTGAAATCCCGGGGCTCAACCCCGGGGCTGCGCCCGAGACGGCGGGGCTTGAGTGCGGGAGAGGGCCGCGGAATTCCCAGTGTAGAGGTGAAATTCGTAGATATTGGGAAGAACACCGGTGGCGAAGGCGGCGGCCTGGCCCGTGACTGACGCTGAGGCGCGACAGCGTGGGGAGCAAACA
>New.CleanUp.ReferenceOTU72 34_977613
TGGGGAATATTGCACAATGGGCGAAAGCCTGATGCAGCTATGCCGCGTGTGCGAAGAAGACCTTAGGGTTGTAAAGCACTTTCAGTAGGAAAGAAAAACATTAACTTAATATGTTAATAATTGACGTTACCTTCAAAAGAAGCACCGGCTAACTCCGTGCCAGCAGCCGCGGTAATACGGGGGGTGCTAGCGTTAATCAGAATTACTGGGCGTAAAGAGCGCGTAGGTGGTATATTAAGTCAGGTGTGAAATCCCTAAGCTTAACTTAGGAACTGCATTTGAAACTAATAAACTAGAGTTGTGTAGAGGGGGGTAGAATTCCGGGTGTAGCGGTGAAATGCGCAGATATTTGGAGGAATACCAGTGGCGAAGGCGGCCCCTGGGCAAAAACTGACACTGAGGTGCGAAAGCGTGGGTAGAAACA
>New.CleanUp.ReferenceOTU720 33_940113
TGGGGAATATTGGACAATGGGCGAAAGCCTGATCCAGCTATGCCGCATGAGTGAAGAAGGCCTTTGGGTTGTAAAGCTCTTTTAGTGAAGAAGATAATGACGGTACTCACAGAAGAAGTCCTGGCTAACTCCGTGCAAGCAGCCGCGGTAATACGGAGAGGGCGAGCGTTATGCGGAATGATTGGGCGTAAAGGGAGCGTAGGCTGGGTAAGAAGTTAAAAGTGAAATCCCGAGGCTGAACCTTGGAATTGCTTTTAAAACTATTAATCTAGAGATTGAAAGAGGATAGAGGAATTCCTGATGTAGAGGTAAAATTCGTAAATATTAGGAGGAACACCAGTGGCGAAGGCGTCTATCTGGTTCAAATCTGACGCTGAGGCGCGAAGGCGTGGGGAGCAAACA
>New.CleanUp.ReferenceOTU725 31_861643
TGGGGAATATTGGACAATGGGCGCAAGCCTGATCCAGCTATGCCGCATGAGTGAAGAAGGCCTTTGGGTTGTAAAGCTCTTTTAGTGAAGAAGATAATGACGGTACTCACAGAAGAAGTCCTGGCTAACTCCGTGCCAGCAGCCGCGGTAATACGGAGAGGGCTAGCGGTATTCGGACTGATTTGGCGGAAATGGCGCGTAGGCTGATTAATAAGTGAAAAGTGAAATCCCGGGGCTTAACCTTGGAATTGCTTTTAAAACTATTAATCTAGAGATTGAAAGAGGATAGAGGAATTCCTGATGTAGAGGTAAAATTCGTAAATATTAGGAGGAACACCAGTGGCGAAGGCGTCTATCTGGTTCAAATCTGACGCTGAGGCGCGAAGGCGTGGGGAGCAAACA
>New.CleanUp.ReferenceOTU73 5_150410
TGGGGAATATTGGACAATGGGCGAAAGCCTGATCCAGCCATGTCGCATGAGTGAAGAAGGCCCTTGGGTTGTAAAGCTCTTTTAGTGAGGAAGATAATGACGGTACTCACAGAAGAAGTCCTGGCTAACTCCGTGCCAGCAGCCGCGGTAATACGGAGAGGGCTAGCGTTATTCGGAATTATTGGGCGTAAAGGGCGCGTAGGCTGATTAATAAGTTAAAAGTGAAATCCCGAGGCTTAACCTTGGAATTGCTTTTAAAACTATTAATCTAGAGATTGAAAGGGGATGGGGAAATCCCGGATGGAGAGGTAAAATTCGTAAATATTAGGGGGAACACCAGGGGCGAGGGCGTCTATCTGGTTCAAATCGGACG
>New.CleanUp.ReferenceOTU762 40_1217250
TGGGGAATATTGCACAATGGGCGAAAGCCTGATGCAGCTATGCCGCGTGTGCGAAGAAGACCTTAGGGTTGTAAAGCACTTTCAGTAGGGAAGAAAAACATTAACTTAATCTGTTAATAATTGACGTTACCTTCAAAAGAAGCACCGGCTAACTCCGTGCCAGCAGCCGAGGTAATTCGGGGGGTGCTAGCGTTAATCAGCATTACTGGGGGTAAAGAGCGCGTAGGTGGTATCTTAAGTCAGATGTGAAATCCCTCAGCTTAACTTAGGAACTGCATTTGAAACTAATAAACTAGAGTTTTGTAGAGGGGGGTAGAATTCCAGGTGTAGCGGTGAAATGCGCAGATATTTGGAGGAATACCAGTGGCGAAGGCGACCCCCTGGGCAAAAACTGACACTGAGGTGCGAAAGCGTGGGTAGCAAACA
>New.CleanUp.ReferenceOTU773 9_285641
TGGGGAATTTTGGACAATGGGCGAAAGCCTGATGCAGCAATGCCGCGTGAGTGAAGAAGGCCTTAGGGTTGTAAAGCTCTTTTATCAGGAAAGAAACGAATTAATATAATACATTAATTTAATGACGGTACCTGAAGAATAAGCACCGGCTAACTACGTGCCAGTAGCCGCGGTAATACGGAGGGTGCGAGCGTTAATCGGAATTATTGGGCGTAAAGCGTACGTAGGTGGTTTTGTAAGACAGATGTGAAATCCCCGGGCTCAACCTTGGAACTGCATTTGAGACTGAAAAACTAGAGTGTGGCAGAGGGAGATAGAATTTCACATGTAGCGGTGAAATGCGTAGATATGTGGAGGAATACCGATGGCGAAGGCAGTCTCCTGGAATAACACTGACGCTCATGTACGAAAGCGTGGGGAGCAAACA
>New.CleanUp.ReferenceOTU777 42_1243337
TGGGGAATATTGGACAATGGGCGCAAGCCTGATCCAGCCATGCCGCGTGAGTGATGAAGGCCTTAGGGTTGTAAAGCTCTTTTGTCCGGGACGATAATGACGGTACCGGAAGAATAAGCCCCGGCTAACTTCGTGCCAGCAGCCGCGGTAATACGAAGGGGGCTAGCGTTGCTCGGAATCACTGGGCGTAAAGGGCGCGTAGGCGGCCATTCAAGTCGGGGGTGAAAGCCTGTGGCTCAACCACAGAATTGCCTTCGATACTGTTTGGCTTGAGTATGGTAGAGGTTGGTGGAACTGCGAGTGTAGAGGTGAAATTCGTAGATATTCGCAAGAACACCGGTGGCGAAGGCAGTCTCCTGGGATAACACTGACGCTCATGTACGAAAGCGTGGGGAGCAAACA
>New.CleanUp.ReferenceOTU778 5_145401
TGGGGAATATTGGACAATGGGCGCAAGCCTGATCCAGCCATGTCGCGTGAGTGAAGAAGGCCCTAGGGTTGTAAAGCTCTTTTGGTGGGGAAGATAATGACGGTACTCACAGAAGAAGTCCTGGCTAACTCCGTGCCAGCAGCCGCGGTAATACGAAGAGGGCTAGCGTTGTTCGGAATTATTGGGCGTAAAGGGCGCGTAGGCTGATTAATAAGTTAAAAGTGAAATCCCGAGGCTTAACCTTGGAATTGCTTTTAAAACTATTAATCTAGAGATTGAAAGAGGATAGAGGAACTCCTGATGTAGAGGTAAAATTCGTAAATATTAGGAGGAACACCAGTGGCGAAGGCGTCTAACTGGTTCAAATCTGACGCTGAGGCGCGAAGGCGTGGGGAGCAAACA
>New.CleanUp.ReferenceOTU78 38_1148240
TGGGGAATATTGGACAATGGGCGAAAGCCTGATCCAGCTATGCCGCAGGAGTGAAGAAGGCCTTTGGGTTGTAAAGCTCTTTGAGTGAAGAAGATAATGACGGTACTCACAGAAGAAGTCCTGGCTAACTCCGTGCCAGCAGCCGCGGTAATACGGAGAGGGCTAGCGGTATTCGGAATGACTGGGCGTAAAGGGCGTGTAGGATGATTACTAAGTTAAAAGTGAAATCCCGAGGCTTAACCTTGGAATTGCTTTTAAAACTATTAATCTAGAGATTGAAAGAGGATAGAGGAATTCCTGATGTAGAGGTAAAATTCGTAAATATTAGGAGGAACACCAGTGGCGAAGGCGTCTATCTGGTTCAAATCTGACGCTGAGGCGCGAAGGCGTGGGGAGCAAACA
>New.CleanUp.ReferenceOTU799 34_998677
TGGGGAATATTGCACCATGGGCGAAAGCCTGATGCAGCTATGCCGCGTGTGAGAAGAAGACCTTAGGGTTGTAAAGCACTTTCAGTAGGAAAGAAAAACATTAACTTAATATGGTAATAATTGACGTTACCTTCAAAAGAAACACCGGCTAACTCCGTGCCAGCAGCCGAGGTAATACGGGGGGTGGTAGCGTTAATCAGAATTACTGGGCGTAAAGAGCGCGTAGGGGGTATATTAAGTCAGATGTGAAATCCCTAAGCTTAACTTAGGAACTGCATTTGAAACTAATAAACTAGAGTTTTGTAGAGGGGGGTAGAATTCCAGGTGTAGCGGTGAAATGCGCAGATATTTGGAGGAATACCAGTGGCGAAGGCGACCCCCTGGGCAAAAACTGACACTGAGGTGCGAAAGCGTGGGTAGCAAACA
>New.CleanUp.ReferenceOTU80 33_940172
TGGGGAATATTGGACAATGGGCGCAAGCCTGATCCAGCTATGCCGCGTGAGTGATGAAGGCCTTTGGGTTGTAAAGCTCTTTTAGTGGGGAAGATAATGACGGTACTCCCAGAAGAAGTCCTGGCTAACTCCGTGCCAGCAGCCGCGGTAATACGAAGAGGGCTAGCGTTATTCGGAATTATTGGGCGTAAAGGGCGCGTAGGCTGGTTAATAAGTTAAAAGTGAAATCCCGAGGCTTAACCTTAGAATTGCTTTTAAAACTATTAATCTAGAGTTTGAAAGAGGATAGAGGAATTCCTGATGTAGAGGTAAAATTCGTAAATATTAGGAGGAACACCAGTGGCGAAGGCGGCTATCTGGTCCAAATCTGACGCTGAGGCGCGAAGGCGTGGGGAGCAAACA
>New.CleanUp.ReferenceOTU802 33_944341
TGGGGAATATTGCACAATGGGCGAAAGCCTGATGCAGCTATGCCGCGTGTGCGAAGAAGACCTTAGGGTTGTAAAGCACTTTCTGTAGGAAAGAAAAACATTAACTTAATATGTTAATAATTGACGTTACCTTCAAAAGAAGCACCGGCTAACTCCGTGCCAGCAGCCGCGGTAATACGGGGGGGGCTAGCGTTAATCAGAATTACTGGGCGTAAAGAGCGCGTAGGTGGTATATTAAGTCAAATGTGAAATCCCTAGGCTTAACTTAGGAACTGCGTTCGAAACTAATAAACTTGAGTTTGGTAGAGGGGGGTAGAATTCCAGGTGTAGCGGTGAAATGCGTAGATATTTGGAGGAATACCAGTGGCGAAGGCGACCCCCTGGGCAAAAACTGACACTGAGGTGCGAAAGCGTGGGTAGCAAACA
>New.CleanUp.ReferenceOTU814 35_1038526
TGGGGAATATTGGACAATGGGCTAAAGCCTGATCCAGCTATGCCGCATGAGTGAAGAAGGCCTTTGGGTTGTAAAGCCCTTTTAGGGAAGAAGATAATGACGGTACTCACAGAAGAAGTCCTGGCTAACTCCGTGCCAGCAGCAGCGGTAATACGGAGAGGGCTGGCGTTATTCGGAATTATTGGGCGTAAAGGGTGCGTAGGCTGATTAATAAGTTAAAAGTGAAATCCCGAGGCTTAACCTTGGAATTGCTTTTAAAACTATTAATCTAGAGATTGAAAGAGGATAGAGGAATTCCTGATGTAGAGGTAAAATTCGTAAATATTAGGAGGAACGCCAGTGGCGAAGGCGTCTATCTGGTTCAAATCTGACGCTGAGGCGCGAAGGCGTGGGGAGCAAACA
>New.CleanUp.ReferenceOTU815 15_423309
TTTTTCCTCTTTCCCCCTTTTCTCCCTCCTTCTTCCTCTATGCCTCGTGTGCGAAGAAGGCCTTAGGGTTGTAAAGCACTTTCAGTAGGAAAGAAAAATATTAATTTAATATATTAATAATTGACGTTACCTGCAAAAGAAGCACCGGCTAACTCCGTGCCAGCAGCCGCGGTGATACGGGGGGGGCTAGCGTTAATCAGAATTACTGGGCGTAAAGAGCGCGTAGGTGGGATATTAAGTCAGATGTGAAATCCCTAAGCTCAACTTAGGAACTGCATTTGAAACTAATACACTAGAGTTTTGTAGAGGGGGGTAGAATTCCAAGTGTAGCGGTGAAATGCGTAGATATTTGGAGGAATACCAGTGGCGAAGGCGACCCCCTGGGCAAAAACTGACACTAAGGTGCGAAAGCGTGGGGAGCAAACA
>New.CleanUp.ReferenceOTU823 33_960503
TGGGGAATATTGGACAATGTGCGAAAGCCTGATCCAGCTATGCCGCATGAGTGAAGAAGGCCTTTGGGTTGTAAAGCTCTTTTAGTGAAGCAGATAATGACGGTACTCACAGAAGAAGTCCTGGCTAACTCCGTGCCAGCAGCCGCGGTAATACGGACAGGGCTAGCGTTATTCGGAATTATGGTGCGTAAAGGGCGCGTAGGCTGATTAATAAGTTAAAAGTGAAATCCCGAGGCTTAACCTTGGAATTGCTTTTAAAACTATTAATCTAGAGATTGAAAGAGGATAGAGGAATTCCTGATGTAGAGGTAAAATTCGTAAATATTAGGAGGAACACCAGTGGGGAAGGCGTATATCTGGTTCAAATCTGACGCTGAGGCGCGAAGGCGTGGGGAGCAAACA
>New.CleanUp.ReferenceOTU827 38_1161319
TGGGGAATATTGGACAATGGGCGAAAGCCTGATCCAGCTATGCCGCATGAGTGAAGAAGGCCTTTGGGTTGTAAAGCTCTTTTAGTGAAGAAGATAATGACGGTACTCACAGAAGAAGTCCTGGCTAACTCCGTGCCAGCAGCCGCGGTAATACGGAGAGGGCTAGCGTTATTCGGAATTATTGGGCGTAAAGGGCGCGTAGGCTGATTAATAAGGTAAAAGTGAAATCCCGAGGCTTAACCGTGGAATTGCTTTTAAAACTGTTAAGCTAGAGATCGGAAGAGGATAGCGGAATTCCTGGTGTAGCGGTGAAATTCGTAGATATTAGGAGGAACACCAGTGGCGAAGGCGTCTATCTGGTTCAAATCTGACGCTGAGGCGCGAAGGCGTGGGGAGCAAACA
>New.CleanUp.ReferenceOTU841 36_1069523
TGGGGAATATTGGGCAATGTGCGAAAGCCTGATCCAGCTATGCCGCGTGAGTGAAGAAGGCCTTTGGGTTGTAAAGCCCTTTTAGTAAAGAAGATAATGACGGTACTCACAGAAGAAGTCCTGGCTAACTCCGTGCCAGCAGCCGCGGTAATACGGAGAGGGCAAGCGTTATTCGGAATTATTGGGCGTAAAGGGCGCGTAGGCGGATTAATAAGTTAAAAGTGAAATCCCGAGGCTTAACCTTGGAATTGCTTTTAAAACTATTAATCTAGAGATTGAAAGAGGAGAGAGGAATTCCTGATGTAGAGGTAAAATTCGTAAATATTAGGAGGAACACCAGTGGCGAAGGCGTCTATCTGGTTCAAATCTGACGCTGAGGCGCGAAGGCGTGGGGAGCAAACA
>New.CleanUp.ReferenceOTU843 33_971199
TGGGGAATCTTGGACAATGGGCGAAAGCCTGATCCAGCTATGCCGCATGAGTGAAGAAGGCCTTTGGGTTGTAAAGCTCTTTTAGTGAAGAAGATAATGACGGTACTCACAGAAGAAGTCCTGGCTGACTCCGTGCCAGCAGCCGCGGTAATACGACGAGGGCTAGCGTTCTTCGGACTGATTGGGCGTAACGGGCGCGTAGGCTGATTAATCAGTTAAAAGTGAAATCCCGAGGCTTAACCTTGGAATTGCTTTTAAAACTATTAATCTAGAGATTGAAAGAGGATAGAGGAATTCCTGATGTAGAGGTAAAATTCGTAAATATTAGGAGGAACACCAGTGGCGAAGGCGTCTATCTGGTTCAAATCTGACGCTGAGGCGCGAAGGCGTGGGGAGCAAACA
>New.CleanUp.ReferenceOTU86 48_1280734
TGGGGAATATTGGACAATGGGGGCAACCCTGATCCAGCCATGCCGCGTGAGTGAAGAAGGCCTTAGGGTTGTAAAGCTCTTTCGCCGGAGAAGATAATGACGGTATTCGGAGAAGAAGCCCCGGCTAACTTCGTGCCAGCAGCCGCGGTAATACGAAGGGGGCGAGCGTTGTTCGGAATAACTGGGCGTAAAGGGCGCGTAGGCGGGCGATTAAGTTAGAGGTGAAATCCCAGGGCTCAACCTTGGAACTGCCTTTAATACTGGTTGTCTAGAGTTTAGGAGAGGTGGGTGAAATTCCGGGGGTAGAGGGAAAATTCGTAGATATGCGGAGGA
>New.CleanUp.ReferenceOTU881 32_923971
TGGGGAATATTGGACAATGGGCGAAAGCCTGATCCAGCTATGCCGCATGAGTGAAGAAGGCCTTTGGGTTGTAAAGCTCTTTTAGTGACGAAGATAATGACGGTACTCACAGAAGAAGTCCTGGCTAACTCCGTGCCAGCAGCCGCGGTAATACGGAGAGGGGTAGAGTTATTCGGAATTCTTTGGCGTAAAGGGCGCGTAGGCTGATTAATAAGTTAAAAGTGAAATCCCGAGGCTTAACCTTGGAATTGCTTTTAAAACTATTCATATAGAGATTGAAAGAGGATAGAGGAATTCCTGATGTAGAGGTAAAATTCGTAGATATTAGGAGGAACACCAGTGGCGAAGGCGTCTATCTGGTTCAAATCTGACGCTGAGGCGCGAAGGCGTGGGGAGCAAACA
>New.CleanUp.ReferenceOTU903 21_536105
TGGGGAATATTGGACAATGGGGGCAACCCTGATCCAGCAATGCCGCGTGTGTGAAGAAGGCCTTCGGGTTGTAAAGCACTTTAGGTGGGGAAGAAAGGTAACGGGTGAATAATCTGTTATTTTGACGGTACCCGAGGAATAAGCACCGGCTAACTCTGTGCCAGCAGCCGCGGTAATACAGAGGGTGCGAGCGTTAATCAGAATGACTGGGCGTAAAGGGCGCGTAGGCGGTTGATTAGGTTTGATGTGAAATCCCCGGGCTTAACCTGGGAATGGCGTCGGAAACGGGTCGACTAGAGTGTGACAGAGGGTGGTGGAATTCCCGGTGTAGCGGTGAAATGCGTAGAGATCGGGAGGAACATCAGTGGCGAAGGCGACAACCTGGGTCTTAACTGACGCTGAGGCGCGAAGGCGTGGGGAGCAAACA
>New.CleanUp.ReferenceOTU91 9_262182
TGGGGAATTTTGGACAATGGGCGAAAGCCTGATCCAGCAATGCCGCGTGAGTGAAGAAGGCCTTAGGGTTGTAAAGCTCTTTTATCAGGGAAGAAACGAATTAATATAATACATTAATTTAATGACGGTACCTGAAGAATAAGCACCGGCTAACTACGTGCCAGCAGCCGCGGTAATACGTAGGGTGCGAGCGTTAATCGGAATTACTGGGCGTAAAGCGTACGTAGGCGGTTTTGTAAGACAGATGTGAAATGCCCGGGCTCAACCTTGGAATTGCATTTGAGACTGTAAGGCTAGAGTGTGGCAGAGGGAAGTAGAATTTCACATGTAGCAGTGAAATGCGTAGATATGTGGAGGAATACCGGTGGCGAAGGCAGTCTCCTGGGATAACACTGACGCTGATGTACGAAAGCGTGGGGAGCAAACA
>New.CleanUp.ReferenceOTU915 40_1206574
TGGGGAATATTGCACAATGGGCGAAAGCCTGATGCAGCTATGCCGCGTGTGCGAAGAAGATCTTAGGGTTGTAAAGCACTTTCAGTAGGAAAGAAAAACAGTAACTTAATATGTTACTAATTGACGTTACCTTCAAAAGAAGCACCGGCTAACTCCGTGCCAGCAGCCGCGGTAATACGGGGGGTGCTAGCGTTAATCAGAATTACTGGGCGTAAAGCGCGCGTAGGTGGTATATTAAGTCGGATGTGAAATCCCTCAGCTTAACTTAGGAACTGCATTTGAAACTAATGAACTAGAGTTTTGTAGAGGGGGGTAGAATTCCCGGTGTAGCGGTGAAATGCGCAGATATTTGGAGGAATACCAGTGGCGAAGGCGACCCCCTGGGCAAAAACTGACACTGAGGTGCGAAAGCGTGGGTAGCAAACA
>New.CleanUp.ReferenceOTU919 21_526542
TTTTTCCTCTTTTCCCCTTTTTTCCCCCCTTCTCCCTCAATGCCTCGTGTGTGAAGAAGGCCTTCGGGTTGTAAAGCACTTTAGGTGGGGAAGAAAGGTAACGGGTGAATAATCTGTTATTTTGACGGTACCCGCAGAATAAGCACCGGCTAACTCTGTGCCAGCAGCCGCGGTAATACAGAGGGTGCGAGCGTTAATCAGAATGACTGGGCGTAAAGGGCGTGTAGGTGGTTGATTAGGTTTGATGTGAAATCCCCGGGCTTAACCTGGGAATGGCGTCGAAAACGGGTCGACTCGAGTGAGACAGAGGGTTGTGGAATTTCCGGTGTAGCGGTGAAATGCGTAGATATCGGAAAGAACATCAGTGGCGAAGGCGACAACCTGGGTCCTAACTGACACTGAGGCGCGAAGGCGTGGGGAGCAAACA
>New.CleanUp.ReferenceOTU951 48_1283109
TGGGGAATATTGGACAATGGGCGAAAGCCTGATCCAGCTATGCCGCGTGAGTGAAGAAGGCCCTTGGGTTGTAAAGCTCTTTTAGTGAGGAAGATAATGACGGTACTCACAGAAGAAGTCCTGGCTAACTCCGTGCCAGCAGCCGCGGTAATACGGAGAGGGCTAGCGTTATTCGGAATTATTGGGCGTAAAGGGCGCGTAGGCTGATTAATAAGTTAAAAGTGAAATCCCGAGGCTTAACCTTGGAAGTGCTTTTAAAACTATTAGTCTAGAGATTGAAAGAGGATAGAGGAATTCCTGGTGTAGAGGTGAAATTCGTAGATATTAGGAGGAACACCAGTGGCGAAGGCGTCTATCTGGGTCAAAACTGACGCTGAGGCGCGAAAGCGTGGGGAGCAAACA
>New.CleanUp.ReferenceOTU952 34_1009681
TGGGGAATATTGCCCCCTTTTCTCCCGCCTGATGCAGCTATGCCGCGTGTGCGAAGAAGACCTTAGGGTTGTAAAGCACTTTCAGTAGGAAAGAAAAACATTAACTTAATATGTTAATAATTGACGTTACCTTCAAAAGAAGCACCGGCTAACTCCGTGCCAGCAGCCGCGGTAATACGGGGGGTGCTAGCGTTAATCAGAATTACTGGGCGTAAAGAGCGCGTAGGTGGTATATTAAGTCAGATGTGAAATCCCTAAGCTTAACTTAGGAACTGCATTTGAAACTAATAAACTAGAGTTTTGTAGAGGGGGGTAGAATTCCAGGTGTAGCGGTGAAATGCGCAGATATTTGGAGGAATACCAGTGGCGAAGGCGACCCCCTGGGCAAAAACTGACACTGAGGTGCGAAAGCGTGGGTAGCAAACA
>New.CleanUp.ReferenceOTU968 24_639768
TGGGGAATATTGGACAATGGGCGAAAGCCTGATCCAGCTATGCCGCATGAGTGAAGAAGGCCTTTGGGTTGTAAAGCTCTTTTAGTGAGGAAGATAATGACGGTCCTCACAGAAGACGTCCTGGATAACTCCGTGCACGCAGCCGCGGTAATACGGAGAGGGCTAGCGTTATTCGGACTTATTGGTGGTAAAGGGCGCGTAGGGTGATTAATAAGTTAAAAGTGAAATCCCGAGGCTTAACCTTGGAATTGCTTTTAAAACTATTAATCTAGAGATTGAAAGAGGATAGAGGAATTCCTGATGTAGAGGTAAAATTCGTAAATATTAGGAGGAACACCAGTGGCGAAGGCGTCTATCTGGTTCAAATCTGACGCTGAGGCGCGAAGGCGTGGGGAGCAAACA
>New.CleanUp.ReferenceOTU992 36_1082678
TGGGGAATATTGGACAATGGGCGAAAGCCTGATCCAGCTATGCCGCATGAGTGAAGAAGGCCTTTGGGTTGTAAAGCTCTTTTAGTGAAGAAGATAATGACGGTACTCACAGAAGAAGTCCTGGCTAACTCCGTGCCAGCAGCCGCGGTAATACGGAGAGGGCGAGCGTTGTTCGGAATTATTGGGCGTAAAGGGCGCGTAGGCGGATTAATGAGTTAAAAGTGAAATCCCGAGGCTTAACCTTGGAATTGCGTTTAAAACTATTAATCTAGAGTTTGAAAGAGGATAGAGGAATTCCTGATGTAGAGGTAAAATTCGTAAATATCAGGAGGAACACCAGTGGCGAAGGCGTCTCTCTGGTTCAAATCTGACGCTGAGGCGCGAAGGCGTGGGGAGCAAACA
